# Supplementary material for: Pre-analytical drivers of bias in bead-enriched plasma proteomics
Source: EMBO Mol Med. 2025 Sep 12;17(11):3174–96. doi: 10.1038/s44321-025-00309-0 (PMC12603263; doi:10.1038/s44321-025-00309-0)
Supplement: Supplementary file 4 — Dataset EV1 [file 44321_2025_309_MOESM4_ESM.xlsx]

## Sheet: Dataset EV1
Protein.Group	Protein.Ids	Protein.Names	Genes	Pure plasma, Neat	Pure plasma, Non-magnetic	Pure plasma, PCA-N	Pure plasma, SAX	Pure plasma, Sera Sil 700	Platelets, Neat	Platelets, Non-magnetic	Platelets, PCA-N	Platelets, SAX	Platelets, Sera Sil 700	Erythrocytes, Neat	Erythrocytes, Non-magnetic	Erythrocytes, PCA-N	Erythrocytes, SAX	Erythrocytes, Sera Sil 700	PBMCs, Neat	PBMCs, Non-magnetic	PBMCs, PCA-N	PBMCs, SAX	PBMCs, Sera Sil 700
A0A075B6H7	P01624;A0A075B6H7;A0A0C4DH55	KV37_HUMAN	IGKV3-7	6758800	3122640	2497520	2674600	6769140	72885.1	22481.7		100618	158270		497746		49998.3	4371.28	595750	54804.4	967282	38305.9	52040.2
A0A075B6H9	A0A075B6H9	LV469_HUMAN	IGLV4-69	4101.98				15332.9
A0A075B6I0	A0A075B6I0	LV861_HUMAN	IGLV8-61	921093	316705	402728	355910	985204	8943.54	3805.06		11529.9	11981.7		38008.4		12318.2		133903		161388
A0A075B6I1	A0A075B6I1	LV460_HUMAN	IGLV4-60	3588.18				48048.4
A0A075B6I9	A0A075B6I9	LV746_HUMAN	IGLV7-46	145195	57585.1	41019.8	40052.3	160080	2791.56			2895.31	4773.44		24688.3		5949.24		26241.8	9963.58		3881.43
A0A075B6J2	A0A075B6J2	LV233_HUMAN	IGLV2-33	31703	20793.1	23441.2	28761.4	239665							17170.3				9234.56			8749.37
A0A075B6J9	A0A075B6J9	LV218_HUMAN	IGLV2-18	102423	52816.4	110171	37677.1	129436	1484.2		245563	8655.59	885.979		92428.9				10870.8
A0A075B6K0	A0A075B6K0	LV316_HUMAN	IGLV3-16	18040.9	5542.45	19869	9019.8	33498.1
A0A075B6K2	A0A075B6K2	LV312_HUMAN	IGLV3-12	12286.8	2282.36	7157.88	5685.08
A0A075B6K4	A0A075B6K0;A0A075B6K4	LV310_HUMAN	IGLV3-10	275237	124633	105123	44298	312387	8061.58			2403.74	5215.15		59628.2				23630.6	7016.53	122029		5100.1
A0A075B6K5	A0A075B6K5	LV39_HUMAN	IGLV3-9	577823	377758	307164	206602	411860	9437.03	6133.35		7354.59	9145.43		140056		25762.5		49345.8	12285.4	274053	7860.56	9595.11
A0A075B6N2	A0A075B6N2	TVBT1_HUMAN	TRBV20-1											75462.5					8320.37			5536.89	3494.14
A0A075B6P5;P01615	P01615;A0A075B6P5	KV228_HUMAN;KVD28_HUMAN	IGKV2-28;IGKV2D-28	254914	156379	140058	59641.3	99744.7							84040				38634		175974		1587.03
A0A075B6Q5	A0A075B6Q5	HV364_HUMAN	IGHV3-64	63521.9	23537.5	42596.7	30036.2	45898.4														305547
A0A075B6R9;A0A0C4DH68	A0A075B6R9;A0A0C4DH68	KV224_HUMAN;KVD24_HUMAN	IGKV2-24;IGKV2D-24	97337.8	92902.6	98910.8	109719	284997	6193.05			7939.76			20755.9		19240.9		36792.5	71165.2	41202.1		7717.02
A0A075B6S2	A0A075B6S2;A2NJV5	KVD29_HUMAN	IGKV2D-29	680281	584007	309771	537018	1581620	17292.8	4505.56		18501.5	11869		55746.9		30332.6		109201	18360.5	387538	6541.16	8002.78
A0A075B6S5	A0A075B6S5	KV127_HUMAN	IGKV1-27	11464.3	9675.62	2972.05		29536.8											6637.62
A0A075B6S6	A0A075B6S6	KVD30_HUMAN	IGKV2D-30	12915	13251		21760.1	22702
A0A075B6T6	A0A075B6T6	TVAL2_HUMAN	TRAV12-2																10834.6	3030.89		11968.5	5351.81
A0A075B6T7	A0A075B6T7	TVA6_HUMAN	TRAV6										2291.31						5651.86			5089.51	4056.26
A0A087WSX0	A0A087WSX0	LV545_HUMAN	IGLV5-45	78576.4	66174.5	47918	187588	95034.1											22343.3		58407.5
A0A087WSY6	A0A087WSY6	KVD15_HUMAN	IGKV3D-15	396446	252369	170829	160636	378241							43632.9		31328.1		58819.8		287511
A0A087WSZ0	A0A087WSZ0	KVD08_HUMAN	IGKV1D-8	66854.2	10728	47908.1	26908.6	37604.3											16738.3
A0A087WW87;P01614	P01614;A0A087WW87	KV240_HUMAN;KVD40_HUMAN	IGKV2-40;IGKV2D-40	73942.5	20713.2	23886	54010.3	22411.5													54567.1
A0A0A0MRZ9	A0A0A0MRZ9	LV552_HUMAN	IGLV5-52	4193.83	12070.9		2859.29	6127.98					703.775
A0A0A0MS14	A0A0A0MS14	HV145_HUMAN	IGHV1-45	12937.2	6137.59	18769.2	19538.5	24589.1											2612.69
A0A0A0MS15	A0A0A0MS15;A0A0B4J1V6	HV349_HUMAN	IGHV3-49	241458	64236.2	80478.9	76140.4	209224	1749.48	98803		4891.33	1492.86						13900.2		56536.3	2315.4	2668.59
A0A0A0MT89	A0A0A0MT89	KJ01_HUMAN	IGKJ1	185798	88393.3	107260	74429.1	186556	3655.42			8234.03							51952.4		61844.3
A0A0A6YYC5	A0A0A6YYC5	TVA14_HUMAN	TRAV14DV4																6295.7	6881		8785.89	7131.57
A0A0A6YYJ7	A0A0A6YYJ7	TVA83_HUMAN	TRAV8-3																13812.1	6144.8		11808.9	5892.71
A0A0A6YYK7	A0A0A6YYK7	TVA19_HUMAN	TRAV19																5246.76	3529.83		3323.39	1882.92
A0A0B4J1U3	A0A0B4J1U3	LV136_HUMAN	IGLV1-36	13447.1
A0A0B4J1U7	A0A0B4J1U7	HV601_HUMAN	IGHV6-1	272290	305028	130956	189441	520372	8117.34								59622.8		69930.4	25427.1	226751
A0A0B4J1V0	A0A0B4J1V0	HV315_HUMAN	IGHV3-15	227125	68690.3	135179	74636.3	231213	1807.44			4192.4	4222.27		72971.9		15146.7		56541.2			4128.25	2858.98
A0A0B4J1V2	A0A0B4J1V2	HV226_HUMAN	IGHV2-26	19282.8	25382.3	32222		12999.4											4233.97			1587.92
A0A0B4J1V6	A0A0B4J1V6	HV373_HUMAN	IGHV3-73	49599.5	7660.37	32716.2	25609.3	21359	2198.46	2697.71					10353				9889.1
A0A0B4J1X5	A0A0B4J1X5	HV374_HUMAN	IGHV3-74	163246	619917	350281		1796350	28541.5	16240.1		24726	25810.5		113421		61136		101078	20196.7	229287		27763
A0A0B4J1X8	A0A0B4J1X8	HV343_HUMAN	IGHV3-43	228324	27804.2	47140.8	36538.5	34362.6	5468.57											1331360			37362.9
A0A0B4J1Y8	A0A0B4J1Y8	LV949_HUMAN	IGLV9-49	158239	117588	58094.2	76564.9	139752	6576.32			4807.18	4841.86				74134.8		42247.1	252194	72245.1		56129.4
A0A0B4J1Y9	A0A0B4J1Y9	HV372_HUMAN	IGHV3-72	147084	48854.8	51066.2	84472	155857	25011.2			6484.6	7822.49				43912.6		91303.5	26464.1	32879.3		48699.8
A0A0B4J234	A0A0B4J234	TVA2_HUMAN	TRAV2																			1006.66	387.397
A0A0B4J244	A0A0B4J244	TVA3_HUMAN	TRAV3																6389.77	4126.15		10449.7	3629.95
A0A0B4J245	A0A0B4J245	TVAL1_HUMAN	TRAV12-1																6374.56	1836.43		5254.09	2411.69
A0A0B4J2D5;P0DPI2	A0A0B4J2D5;P0DPI2;A0A0B4J2D5-2;P0DPI2-2	GAL3A_HUMAN;GAL3B_HUMAN	GATD3;GATD3B		1345.51		5196.07	13886.1	26536.3	34901.3	61483.2	55626.3	46508.1		67546.7		10057.2	740.726	74641.8	39016.7	110709	31566.5	52236.9
A0A0B4J2D9;P0DP09	A0A0B4J2D9;P0DP09	KV113_HUMAN;KVD13_HUMAN	IGKV1-13;IGKV1D-13	17701.6	12504.9	18982.8		29975.5
A0A0B4J2F0	A0A0B4J2F0	PIOS1_HUMAN	PIGBOS1						12989.6	31776.7		34889.4	29479.8						87981.4	63374.1	161312	34536.2	32759.7
A0A0B4J2H0	A0A0B4J2H0	HV69D_HUMAN	IGHV1-69D	33229.6		30172.4	30233.5												12768.6
A0A0C4DH24	A0A0C4DH24	KV621_HUMAN	IGKV6-21	159817	62341.7	37165.3	46772.4	87961.8				6715.9	2937.4		43132.4		11166.5		10626.7			5109.07	6153.92
A0A0C4DH25	A0A0C4DH25	KVD20_HUMAN	IGKV3D-20	499407	357855	339012	379017	652408	10051.3			9204.39	9568.53		57710.5		50555.4		128945			7787.89	5661.31
A0A0C4DH26	A0A0A0MT36;A0A0C4DH26	KVD41_HUMAN	IGKV6D-41	199217	34797.8	39519.6	52036.7	67866.6					2456.13		21858.3				2317.84		18924.1
A0A0C4DH29	A0A0C4DH29	HV103_HUMAN	IGHV1-3	25110.2	20076	48431.3	18515.8	100674							14784.2
A0A0C4DH31	A0A0C4DH31	HV118_HUMAN	IGHV1-18	15937.8	59300.2	38391.2	31174.2	27595	2222.8			723.045							18978.1
A0A0C4DH32	A0A0C4DH32	HV320_HUMAN	IGHV3-20	6199.4			9715.94
A0A0C4DH33	A0A0C4DH33	HV124_HUMAN	IGHV1-24	27228.9	53647.9	22879	138352
A0A0C4DH34	A0A0C4DH34	HV428_HUMAN	IGHV4-28			22092.7
A0A0C4DH35	A0A0C4DH35	HV335_HUMAN	IGHV3-35	626129	203027	109152	239632	249231	1139.71			763.562	1737.52				5554.28				39892.5
A0A0C4DH36	A0A0C4DH36	HV338_HUMAN	IGHV3-38	119922	24583.1	55105	47823.2	94078	5819.52	4744.79			3912.73		15619.2				20678.3	12906.3		11606.7	20015.7
A0A0C4DH38	A0A0C4DH38	HV551_HUMAN	IGHV5-51	333515	109489	234381	98517.6	181098	12259			4307.49	6057.88		15132.4		3165.08		30150.7	1529.6	55870.9	4117.46	3639.91
A0A0C4DH43	P01814;A0A0C4DH43	HV70D_HUMAN	IGHV2-70D	86273.7	104214	91609.4	70437.8	250032	13619.5						30336.6				29593.1		184742	11106.2
A0A0C4DH67	A0A0C4DH67	KV108_HUMAN	IGKV1-8	64077.5	36098.8	56229.9	29127.4	157029				766.414	16496.4					27919.1	1047.89
A0A0G2JMI3	A0A0G2JMI3	HV692_HUMAN	IGHV1-69-2	16535.5		31358.7	73615.8	6129.8	4101.69						12829.4				9337.04
A0A0G2JS06	A0A0G2JS06	LV539_HUMAN	IGLV5-39	86667.4	51288.1	30144.8	57868.2	106734				3407.96	1990.82						20244		133231	1458.01	5548.5
A0A0J9YX35	A0A0J9YX35	HV64D_HUMAN	IGHV3-64D	320100	98321.6	57203.9	63429	101568						4704790	1140958				33942.2
A0A0J9YXX1	A0A0J9YXX1	HV5X1_HUMAN	IGHV5-10-1	5905.59				22075.3
A0A0K0K1A3	A0A0K0K1A3;A0A0K0K1G6	TVBJ1_HUMAN	TRBV10-1					4853.13											17421.4		36767.6	13625.5	21138.5
A0A0K0K1D8	A0A0K0K1D8	TVB61_HUMAN	TRBV6-1																10115.6	5231.61		6798.7	2525.82
A0A0U1RRL7	A0A0U1RRL7	MMPOS_HUMAN	MMP24OS						1203.75	2201.7		833.07	512.315						2453.7			353.684	220.376
A0A1B0GTC6	A0A1B0GTC6	CC085_HUMAN	C3orf85	5997.81	18536.6	17369.6	20676	18688.8
A0A1B0GXF2	A0A1B0GXF2	TVB72_HUMAN	TRBV7-2									845.63							9482.73	8242.99		12497.1	7237.18
A0A2R8Y7D0	A0A2R8Y7D0	TINCR_HUMAN	TINCR														5170.7
A0A494C071	A0A494C071	PWWP4_HUMAN	PWWP4		5110.43		6466.85	13197.2	12081.2	4283.06		118622	136552			157294			22410.7	29940.6	18727.8	23962	90224.8
A0A576	A0A576	TVB31_HUMAN	TRBV3-1																8175.49			8364.58	3899.76
A0AV96	A0AV96;A0AV96-2	RBM47_HUMAN	RBM47												40661.8		28765.4		7990.25		360410	4610.62	11363.2
A0AVF1;A0AVF1-3	A0AVF1;A0AVF1-2;A0AVF1-3	IFT56_HUMAN	TTC26									758.354	551.803									1164.81	2042.24
A0AVT1	A0AVT1;A0AVT1-2	UBA6_HUMAN	UBA6		5771.58		9117.59	32938.1	60877.4	29889.8	66749.4	86589.1	74157.3	79744.2	22587.2		224249	160140	75297.6	126012	66212	201705	253282
A0FGR8-2	A0FGR8;A0FGR8-2;A0FGR8-4;A0FGR8-6	ESYT2_HUMAN	ESYT2		22242.5		25464.9	53477.7	82563.8	372321	236280	119506	94157.2	27915.7	166445		50084.9	34810.8	317612	96730.2	1319885	148824	126492
A0FGR8-6	A0FGR8;A0FGR8-6	ESYT2_HUMAN	ESYT2					23188.5	12262.5	27090.6		19924.3	15792.3		56848.8		28362.6	13098	107464	9892.02		41227.2	29242.7
A0JLT2	A0JLT2	MED19_HUMAN	MED19			5355.84						1743.25				129243			3040.06	32463.6	21753.5	2219.35	3326.48
A0JNW5	A0JNW5;A0JNW5-2	BLT3B_HUMAN	BLTP3B						1112.47		61710.8	931.355	2629.74		2026.91		2335.91		2245.38	2147.96	13603.5	1367.36	10496.6
A0JP26;A0JP26-3	A0JP26;B2RU33;A0A0A6YYL3;H3BUK9;A0JP26-3	POTB3_HUMAN	POTEB3		128731	251763	30620.5	89207.4			141933				187530	5801225	73940.1	44070.4	44350.4	154324		9097.11	15326
A0M8Q6	A0M8Q6	IGLC7_HUMAN	IGLC7	4765.2	14023.6	16417.2	4705.85	7584.75					788.564								37200.9
A0MZ66	A0MZ66;A0MZ66-7;A0MZ66-3;A0MZ66-5;A0MZ66-6	SHOT1_HUMAN	SHTN1		12089.4			12367.9	10968	12357	92454.8	7145.13	16065.9		34923.9		141714		27462.2	53100.9	244618	36368.3	87523.1
A0PJW6	A0PJW6	TM223_HUMAN	TMEM223					13470.8	5903.33	20800.8		8816.55	9120.54		24686.9				55574.3	38147.9		28514.7	24381.5
A1A4S6	A1A4S6	RHG10_HUMAN	ARHGAP10		11957.8		18230.9	33228.2	41677.2	37361.1	125631	38593.4	53649.8				19360.8		74873.7	24970.6		13718.2	40189.2
A1A5B4;A1A5B4-3	A1A5B4;A1A5B4-3	ANO9_HUMAN	ANO9																851.774			1243.97	694.078
A1A5C7	A1A5C7;A1A5C7-2;A1A5C7-3	S22AN_HUMAN	SLC22A23	124727	21727.5		5193.11	28101.5	30418.5	91114.8	11295.5	47926.1	52265.6	28503.6	583097		134764	106726	24618.2	60891.6		41804.2	31300.4
A1A5D9	A1A5D9;A1A5D9-2	BICL2_HUMAN	BICDL2												8126.4		67642.2
A1IGU5	A1IGU5	ARH37_HUMAN	ARHGEF37						2721.65	15011.9				17381.7	12964.8		23887.9	37692.8		3804.36
A1L0T0	A1L0T0	HACL2_HUMAN	ILVBL		7531.38		6126.45	18534.8	16715.5	83826.6		23310.5	14595		43181		41186.1	9050.73	98704.6	69299.6		48407.7	30167.2
A1L170-2	A1L170;A1L170-2	CA226_HUMAN	C1orf226						9584.06	7611.46	159562	7808.93									73562.6
A1L390;A1L390-3	A1L390;A1L390-3	PKHG3_HUMAN	PLEKHG3					4736.14	1405.5	7011.48	12375.7	3161.84	3355.08		2962.85				3937.56	4609.73	19597.2	3326.94	3645.88
A1L3X0	A1L3X0	ELOV7_HUMAN	ELOVL7		9344.32			18053.5	16167.9	127456		30802.1	30020.5		19133.2		9165.42	4463.94	21028.7	23182.5		17422	13114.5
A1L4H1	A1L4H1;A1L4H1-2	SRCRL_HUMAN	SSC5D	5525.72	79524.6	59865.4	873784	2589770			151899								389696
A1X283	A1X283	SPD2B_HUMAN	SH3PXD2B		15638.3	30288.3	18706.5	24655.9	42210	36582.8	143459	34886.9	40726.8		32501.3		28368		15778.4	22534.5	165616	12579	30490.8
A1Z1Q3;A1Z1Q3-1	A1Z1Q3;A1Z1Q3-1	MACD2_HUMAN	MACROD2									226.536										176.769
A2A288	A2A288;A2A288-3;A2A288-4	ZC12D_HUMAN	ZC3H12D							11286.8		8401.65	8563.9		8910.38				25200.9	23790.1		21110.5	34152.8
A2A2Y4;A2A2Y4-2;A2A2Y4-5	A2A2Y4;A2A2Y4-2;A2A2Y4-5	FRMD3_HUMAN	FRMD3						3449.83	18171.4	13257.4	5107.06	4129.17						52274.1			3642.83	2305.59
A2A3K4-2	A2A3K4;A2A3K4-2	PTPC1_HUMAN	PTPDC1									1150.26			1352685		54428.3	47373.3		24905
A2A3N6	A2A3N6	PIPSL_HUMAN	PIPSL				35010.8		3589.77	4167.61	21123.1	7691.14	3599.31		27130		25761.3	29935.3
A2NJV5	A2NJV5	KV229_HUMAN	IGKV2-29	63272.2	71989	56387.3	46333.1	346867														39260.2
A2RRP1	A2RRP1	NBAS_HUMAN	NBAS	17699.4	9921.68	37479.9	21629.5	30693.6	37755.8	26187.2	146458	67774.2	53306.3		135098		77003.8	62408.1	151870	35911.4	124761	70260.1	72372.6
A2RTX5	A2RTX5;A2RTX5-2	SYTC2_HUMAN	TARS3			54415.3	6281.55	13751.1	15677.5	7560.43	22248.2	24705.7	18520						19143.3	23741.2		29412.7	43025.1
A2RU30;A2RU30-2;A2RU30-3	A2RU30;A2RU30-2;A2RU30-3	TESP1_HUMAN	TESPA1																7023.24			1701.46	1854.58
A2RU67	A2RU67	F234B_HUMAN	FAM234B												12703.8		3830.08					1939.57	781.226
A2RUC4	A2RUC4;A2RUC4-2	TYW5_HUMAN	TYW5						5215.95				3294.71			229004							2916.69
A2RUS2	A2RUS2;A2RUS2-2	DEND3_HUMAN	DENND3		54337.9		73134	93130.9	123344	126166	123202	226744	179098	100637					67306.6	94909.8	135917	83614.2	162544
A2VDJ0-3;A2VDJ0-5;A2VDJ0-6	A2VDJ0;A2VDJ0-2;A2VDJ0-3;A2VDJ0-5;A2VDJ0-6	T131L_HUMAN	TMEM131L				14805.4			7008.56		2649.21	2135.55						12878	18508.2	78143.1	7676.93	4130.49
A3KMH1	A3KMH1;A3KMH1-2;A3KMH1-3	VWA8_HUMAN	VWA8	3660.61	2940.83		18992.9	7432.04	3606.36	7589.06		7580.67	6098.04		164710		18288.4	6140.96	55413.3	32624.9		41562.6	43807.2
A3KN83;A3KN83-2	A3KN83;A3KN83-2;A3KN83-3	SBNO1_HUMAN	SBNO1				25025.4		73832.6	29233.7		53281.8	97457.5		10123.4				14457	28182.5		45721.9	43925.1
A3QJZ6	A3QJZ6;Q5SWL8;Q5VWM3	PRA22_HUMAN	PRAMEF22						13685.8			21542.2	60019.4		19106.1					24281.3		24156	104047
A4D126;A4D126-2	A4D126;A4D126-2	ISPD_HUMAN	CRPPA				5731.51	5886	3296.43		39168.9	2642.15		51016.7	17141.4		4947.34	6558.47		3380.92
A4D1B5	A4D1B5;A4D1B5-2;A4D1B5-3	GSAP_HUMAN	GSAP				18906.2	11825	18981.2	12298		28911.1	19315.2						18118.8	25976.6		20647.5	18701
A4D1B5-4	A4D1B5-4	GSAP_HUMAN	GSAP		114942			471108		10949.7		28855.9	14117.1									17729	20865.8
A4D1E9	A4D1E9;A4D1E9-2	GTPBA_HUMAN	GTPBP10					31163.4	5013.25	2749.65		5272.6	3670.77		36049.7		244468	27029.7	29359.5	10738.1		17183.9	16270.2
A4D1P6	A4D1P6;A4D1P6-2	WDR91_HUMAN	WDR91		4468.93	95505.8	11274.1	28421.6	11533.1	11970	99387.5	23219.7	20514.8	139494	187088		1326130	401110	19290.6	55970.5	433665	68904.9	67375.4
A4D1S5;A4D1S5-2	A4D1S5;A4D1S5-2	RAB19_HUMAN	RAB19																6747.09			6014.5	7152.14
A4D1U4	A4D1U4	DEN11_HUMAN	DENND11						1151.39			2350.43	3210.64				3691.73		9625.28	11466.1		13795.4	15372.8
A4D2B0	A4D2B0	MBLC1_HUMAN	MBLAC1		29031.9				5865.49		43100.7	3712.64	4306.37				20271.8		9275.74			4763.73	8237.77
A4FU01	A4FU01;A4FU01-4	MTMRB_HUMAN	MTMR11					11169.7	31527.5	133995		47704.6	38716.4				65403.9		420416	156092		191616	123944
A4UGR9-4;A4UGR9-6	A4UGR9-4;A4UGR9-5;A4UGR9-6;A4UGR9-7	XIRP2_HUMAN	XIRP2					30864.2	19671.9	4188.1	311395	9434.33	9982.69						5416.08		92017.2	9093.92	9323.28
A5D6W6	A5D6W6	FITM1_HUMAN	FITM1	6084.76	126724		18375.2	26020.8
A5D8V6	A5D8V6	VP37C_HUMAN	VPS37C				16300.5	31912.3	23650	13523.1	163766	18361.5	34743.9	111474	73801.1	665691	63255.8	365180	13643.8			13396.1	22764.5
A5PLL7;A5PLL7-2	A5PLL7;A5PLL7-2	PDES1_HUMAN	PEDS1						4109.32	9972.22		12836.7	9306.1						9701.24	8141.92		13276.6	12816.4
A5PLN9;A5PLN9-2;A5PLN9-4;A5PLN9-5	A5PLN9;A5PLN9-2;A5PLN9-4;A5PLN9-5;A5PLN9-7	TPC13_HUMAN	TRAPPC13				3489.04	9526.64	11648.8	7345.02		23630.2	20281.6		22186.7		25305.5	9478.15	11623.4	10044.8		41148.1	46779.6
A5YKK6	A5YKK6;A5YKK6-2;A5YKK6-3	CNOT1_HUMAN	CNOT1		4187.23		13204.3	19500	20644	22904.3	11251.8	34026.2	40689.4		21169.5		55175.2	6872.78	38496.7	94999	122838	34229.9	127274
A6H8Y1;A6H8Y1-6;A6H8Y1-7	A6H8Y1;A6H8Y1-2;A6H8Y1-3;A6H8Y1-4;A6H8Y1-5;A6H8Y1-6;A6H8Y1-7	BDP1_HUMAN	BDP1																			971.822
A6NC98	A6NC98;A6NC98-2;A6NC98-3;A6NC98-4;A6NC98-5	CC88B_HUMAN	CCDC88B		9639.44				1692.92	10469	21079.5	3242.58	5747.66		18079.1		24752.1		22184.2	45863.4	343892	52569.4	79098.8
A6NCC3	A6NCC3;F8WBI6;H3BV12;I6L899	GOG8O_HUMAN	GOLGA8O									1827.36	1119.35						3765.69		42009.6	1326.86	2563.01
A6NCE7;Q9GZQ8	Q9GZQ8;A6NCE7	MLP3B_HUMAN;MP3B2_HUMAN	MAP1LC3B;MAP1LC3B2						5060.46	5468.24		10758.3	9553.3				21270.3		10724.3	22526.3		16450.4	14200.9
A6NCL7	A6NCL7	AN33B_HUMAN	ANKRD33B						1820.05	3194.96	7448.55	7337.97	12301.5									6281.15
A6ND36	A6ND36	FA83G_HUMAN	FAM83G														21206.9						2263.71
A6NDG6	A6NDG6	PGP_HUMAN	PGP		15840.6		22703.7	37408.2	38031.1	30975	24690.6	21239.2	24918.1	270292	290984	244746	98533.9	206614	32206.2	78758.4	14174	20502.8	26563.5
A6NDU8	A6NDU8	RIMC1_HUMAN	RIMOC1				20344.8	20070.9	60482.9	37614.9	55222.4	28162.8	19840.1	60994.9	24451.1		43116.5	16922.7	29459.7	17892.3		17033.3	13193.1
A6NDY0	A6NDY0;A6NDY0-4	EPAB2_HUMAN	PABPN1L		14539.7							4204.03	7948.88
A6NED2	A6NED2	RCCD1_HUMAN	RCCD1			3305.68		4455.94	1376.99			919.111	522.423	5775.93				1437.36				1984.1	1648.07
A6NFI3	A6NFI3	ZN316_HUMAN	ZNF316									1262.41	1455.8						10939.4		14326.6	3042.74	4035.03
A6NFQ2;A6NFQ2-2	A6NFQ2;A6NFQ2-2;A6NFQ2-3	TCAF2_HUMAN	TCAF2		90354.6				13605.6	5122.76		10319	8671.43		7515.14		115291		22374.8	28075.2	119792	27068.8	44390.9
A6NFX1	A6NFX1	MFS2B_HUMAN	MFSD2B						3272.36	20139.7	21794.9	5236.15	4671.97		72497.1		12312.8	13198.2	4657.3	13155		6168.78	2751.92
A6NFY4	A6NFY4	NEMP2_HUMAN	NEMP2									353.953							9504.69	4162.96		2833.82	2836.32
A6NFY7	A6NFY7	SDHF1_HUMAN	SDHAF1							1019.61		1207.7	969.906						2817.43		17601	1834.76	2112.22
A6NGG8	A6NGG8	PCARE_HUMAN	PCARE							1418.98		2356.26	2685.73	264076			13305.4	11161.5		3707.56		1713	3618.45
A6NH11	A6NH11	GLTD2_HUMAN	GLTPD2		18425.2		25948.1	33816.4
A6NHG4	A6NHG4	DDTL_HUMAN	DDTL																16038.5	7067.07		5911.27
A6NHL2;A6NHL2-2	A6NHL2;A6NHL2-2	TBAL3_HUMAN	TUBAL3					34021.2	102650	24820.6	25848.8	47021.1	49079.2				35384.2	8128.89	102748	72449		109562	104968
A6NHR9	A6NHR9;A6NHR9-2;A6NHR9-3	SMHD1_HUMAN	SMCHD1	60979.4	19447.6	250606	135580	7555.41	9950.32	17844.2	116841	6992.36	8456.01		38327.1	278789	25424	9690.59	151519	73725.7	201693	55915.9	235860
A6NI72;P14598	P14598;A6NI72;A8MVU1;P14598-2	NCF1B_HUMAN;NCF1_HUMAN	NCF1;NCF1B	26256.8	15374.9				2177.83	5266.4	6059.74	1623.58	5262.81		27769.6		3046.6	7458.77	56382	101266	137470	25198.8	222417
A6NI73;A6NI73-2	A6NI73;A6NI73-2;A6NI73-3;A6NI73-4	LIRA5_HUMAN	LILRA5					23485.7		1037.79	7784.94								33353.7	43331.1		36052.5	28675.3
A6NI79	A6NI79	CCD69_HUMAN	CCDC69									678.334	368.934		6112.89		1221.99	1143.45	4036.62	4263.73		9024.24	8554.04
A6NIH7	A6NIH7	U119B_HUMAN	UNC119B		664.268	1665.1	2552.45	3273.55	8232.39	4584.84	176518	8901.3	15654.8		6499.42				9818.7	7556.45	107672	15138.1	45117.1
A6NJ78	A6NJ78	MET15_HUMAN	METTL15							2639.04		2183.27	2591.01				2611.38		5426.13		28563.8	4524.31	4036.03
A6NJG2	A6NJG2	SWAHD_HUMAN	SOWAHD									2909.64			2805.64				8683.86	10208.2	112612	13056	30565
A6NK58	A6NK58	LIPT2_HUMAN	LIPT2						8042.35	6190.48		9568.1	10235.1						9633.78	8452.01		4684.43	8494.87
A6NKU9	A6NKU9	SPDE3_HUMAN	SPDYE3							426.565
A6QL63;A6QL63-2	A6QL63;A6QL63-2;A6QL63-3;A6QL63-4;A6QL63-5	ABTB3_HUMAN	ABTB3				13896.7	39212.2									29724.1		26067.8			16629.8	38283
A6ZKI3	A6ZKI3	RTL8C_HUMAN	RTL8C														1652.81			3208.07		4108.35	2574.05
A7E2V4;A7E2V4-3;A7E2V4-4;A7E2V4-5	A7E2V4;A7E2V4-2;A7E2V4-3;A7E2V4-4;A7E2V4-5	ZSWM8_HUMAN	ZSWIM8		20019.3	12509.6		3520.45	8041.99	10725.6	143309	17559.2	13071.3				23907.7	12547.9	13319	20716	203968	20371.3	21054.6
A7KAX9	A7KAX9;A7KAX9-2;A7KAX9-3	RHG32_HUMAN	ARHGAP32					39531.1	7617.98	11528.6	101152	9069.8	11864.2	18931.4	39373.8		29364.3	18758.9	4709.93	6935.43	107790	23651	14755.6
A8K2U0	A8K2U0	A2ML1_HUMAN	A2ML1	800495	277664	220155	201017	447013	12610.4	21253.3	471323	17007.1	16604.3		193162		99857.6		338496	57617	233406	42322.9	160274
A8K7I4	A8K7I4	CLCA1_HUMAN	CLCA1		14671.1	61258.5	310471	29919.3		191595					640358							292063	314534
A8MPS7	A8MPS7	YDJC_HUMAN	YDJC						2289.05	3549.16										5411.41
A8MQ03	A8MQ03	CRTP1_HUMAN	CYSRT1														277709
A8MSI8	A8MSI8	LYRM9_HUMAN	LYRM9							7206.61		7415.93	4381.16						14585.5			3317.86	5476.58
A8MU46	A8MU46	SMTL1_HUMAN	SMTNL1			52512.8	6912.41	1270.48
A8MVS5	A8MVS5	HIDE1_HUMAN	HIDE1												8489.9		6238.24		11640.2	43331.7		9860.98	6432.1
A8MVW5;A8MVW5-2;A8MVW5-3	A8MVW5;A8MVW5-2;A8MVW5-3	HECA2_HUMAN	HEPACAM2	17836.3		93683.5	90371.3								5536.7			917.335
A8MW92	A8MW92;A8MW92-4	P20L1_HUMAN	PHF20L1																1255.37		201593	814.956	609.618
A8MW92-2	A8MW92;A8MW92-2;A8MW92-4	P20L1_HUMAN	PHF20L1		11277.7				2058.75			774.729			5747.7				22798.9	8289.45	60662.9
A8MWD9;P62308	P62308;A8MWD9	RUXGL_HUMAN;RUXG_HUMAN	SNRPG;SNRPGP15					17611.6	21432.8	12707		12039.9	15471.3		440658		162653		274264	201247	408697	454644	404512
A8MWY0;A8MWY0-3	A8MWY0;A8MWY0-2;A8MWY0-3	ELAP2_HUMAN	ELAPOR2							6148.65		3486.41	2420.99
A8MXV4	A8MXV4	NUD19_HUMAN	NUDT19	114963	135187	28071.5	15454.4	8750.94	12008.5	19966.5		21945.3	20453.7		33002.7		24852.4		50076	40096.8		24329.7	74563.6
A8TX70	A8TX70	CO6A5_HUMAN	COL6A5	37959.9	71070.9		24107.1	1203020											1676.53				7936.31
A9UHW6;A9UHW6-2;A9UHW6-3	A9UHW6;A9UHW6-2;A9UHW6-3	MI4GD_HUMAN	MIF4GD					12180.9	16736	12735.5	43748	6890.73	8664.62		11333.3		8988.52		6279.27	6264.6		2969.97	5592.62
B0I1T2	B0I1T2;O94832;B0I1T2-2;B0I1T2-3;B0I1T2-4	MYO1G_HUMAN	MYO1G	43280.9	18554.5		24261.4	63670.5	16852.7	25076.5	99980.9	39200.6	32588.9		49587.1		20278.2	15950.2	662632	431776	338286	741360	530034
B1AJZ9-3	B1AJZ9-3	FHAD1_HUMAN	FHAD1						2873.89	2699.6							45102.9					10299
B2RTY4;B2RTY4-2;B2RTY4-4	B2RTY4;B2RTY4-2;B2RTY4-3;B2RTY4-4	MYO9A_HUMAN	MYO9A							2490.88	26541.7	2431.09	2185.99						3924.92	4840.29	33000.6	3686.16	3091.43
B2RUZ4	B2RUZ4	SMIM1_HUMAN	SMIM1		53673.7	12106.6	48951.7	118054	99978.4	484482	1937220	149510	144670	4747645	25441600	365277	4409850	3713305	36436.1	60925.9	1045042	47087.3	35823.9
B7Z8K6	B7Z8K6	TRDC_HUMAN	TRDC																5869.09	10866.5		15074.3	4638.38
B7ZAQ6;B7ZAQ6-2;B7ZAQ6-3;P0CG08	B7ZAQ6;P0CG08;B7ZAQ6-2;B7ZAQ6-3	GPHRA_HUMAN;GPHRB_HUMAN	GPR89A;GPR89B		10649.2			25315.8	12080.9	79707.6		22582.7	17912.8		50178.3		19731.7		62386.9	76033.9		35196.6	21996
B9A064	P0CG04;P0DOY2;A0M8Q6;P0CF74;B9A064;P0DOX8	IGLL5_HUMAN	IGLL5	10459500	4227400	3175090	5587210	6448840	82874.5	10659	18911	69516.1	77036	42886.1	13666.3		36821.4	5365.54	273106	26607.6	1957600	31847	45027.6
C4AMC7;Q6VEQ5	A8K0Z3;C4AMC7;Q6VEQ5	WASH2_HUMAN;WASH3_HUMAN	WASH2P;WASH3P		10580.6	7653.38	5747.35	10559.5	27191.5	47369.9	369210	13124.5	8708.2		52486.1	413089			26858.3	18600.6	692176	15522.6	25348.7
C9J798;O43374;O43374-2	O43374;C9J798;O43374-2	RAS4B_HUMAN;RASL2_HUMAN	RASA4;RASA4B					15179.3					1692.53									4765.46	4394.82
C9J7I0	C9J7I0	UMAD1_HUMAN	UMAD1				15206.6	10207.8	15792.1	1263.03	180638	6711.09	11290.5	113000	5229.23	92433.3	36834.9	129718	6741.57		141063	6107.24	8468.01
C9JJ37	C9JJ37	BTBDJ_HUMAN	BTBD19						4198.18	4215.94	16913.7	2175.33	1618.18		9720.25	1.30825e+06				15213	52675.2	2841.73	3449.22
C9JLW8	C9JLW8	MCRI1_HUMAN	MCRIP1						10723.7		154884	12576.7							18696.8		287939	6102.34
E0CX11	E0CX11	STMP1_HUMAN	STMP1																	13658.1
E9PAV3	Q13765;E9PAV3;E9PAV3-2	NACAM_HUMAN	NACA		41677.9	91313.4	22610.1	60786.9	64748.4	431302	1307365	73877.8	32542.1	294440	1437415	5224215	887244	132348	247874	5479495	6661915	722774	145392
E9PRG8	E9PRG8	CK098_HUMAN	C11orf98							14732.1	7309.8		3251.31		52974.9				211807	8293.41	1580400	5338.99	21955.5
G9CGD6;G9CGD6-2	Q8WWN9;G9CGD6;G9CGD6-2;G9CGD6-3;Q8WWN9-2	CNIPF_HUMAN	CNK3/IPCEF1						9057.47	10167.9	33963.1	4396.31	6154				41791.4	75310.3	31896.2	82463.7		16502.5	21781.8
L0R6Q1	L0R6Q1	S35U4_HUMAN	SLC35A4		4170.3		8286.15	27568.2	68547.1	81792.2	78654.8	96102	105943		39355		16601.8	9152.77	371376	313988	56722	235722	138444
L0R819	L0R819	ASURF_HUMAN	ASDURF						3880.47		28291.2	3159.57			42665.7				16555.7	14863	261744	39484.4	18758.6
L0R8F8	L0R8F8	MIDUO_HUMAN	MIEF1	486.423								2151.01	3449.96									6821.32	6784.35
O00115;O00115-2	O00115;O00115-2	DNS2A_HUMAN	DNASE2				10304.4		12407.1	1945.54	140286	29131.1	21990.2		53124.1				29051.7		449710	21329.3	11938.5
O00116	O00116	ADAS_HUMAN	AGPS		14925.2		14321.9	47769	72006	110054	190365	126494	98783.6		57065.2		51990.5	245792	179036	61509.1	162760	102468	114242
O00139-2	O00139-2	KIF2A_HUMAN	KIF2A						2619.53	5841.93		3103.31	6095.89							8669.03		1450.55	3860.58
O00139;O00139-4	O00139;O00139-1;O00139-2;O00139-4;O00139-5	KIF2A_HUMAN	KIF2A		116891		105982	297019	537606	583668	192884	597685	714704		31993.5		25062.2	26837.5	567818	283855	439489	194818	523622
O00142;O00142-2;O00142-6	O00142;O00142-2;O00142-3;O00142-4;O00142-5;O00142-6	KITM_HUMAN	TK2					11531.5	18465			38768.9	32324.8		34721.7		17336.3		42538.9	8266.57		35557.7	45635.2
O00148	O00148;O00148-2;O00148-3	DX39A_HUMAN	DDX39A		2013.06			86542.7	2285.28	5043.66		5190.49	4742.5		61099.2		62170.6		126177	150719	76099.1	297591	299676
O00151	O00151	PDLI1_HUMAN	PDLIM1	6063.95	42108.7	47190	417171	1677230	2949915	137802	6771490	868678	957796		138701		132219	20099.8	640108	94765.6	9681960	82478.8	449484
O00154-4	O00154;O00154-4;O00154-2;O00154-3;O00154-5;O00154-6;O00154-7	BACH_HUMAN	ACOT7		27141.5		25881	84301.9	190728	228712	322911	265088	284734	350922	332882		136606	327266	72888.7	252335	150973	198809	359183
O00159-2	O00159;O00159-3;O00159-2	MYO1C_HUMAN	MYO1C	83658.5	17999.8		23642.5	71210.4	68521	74107.4	378270	112910	74314.4	64166	50644.8		96381.4	80479.9	65730.9	62895.7	70026.4	105033	88944.5
O00160	O00160	MYO1F_HUMAN	MYO1F		12475.2		15462.8	23526.9	12193.1	27832.9	41733.9	29154.6	23212.5		56495.9		23631.2	8337.31	257108	299496	396120	486020	523165
O00161	O00161	SNP23_HUMAN	SNAP23		115972	27636.2	191686	454618	764404	1068160	971394	581734	457894	114622	1137115	394340	370837	306850	374470	619642	2237170	362004	260724
O00165;O00165-2	O00165;O00165-2;O00165-3;O00165-5	HAX1_HUMAN	HAX1					10264.8	10276	18355.3	24147.4	20274.8	15470.2	637651	21320.3		60201.6	138716	35557.2	54112.6	229917	26104	27925
O00170	O00170	AIP_HUMAN	AIP		4881.13		13107.5	35416.8	78190.6	21272.1	103533	102766	140562		71782.9		46790.4	8446.82	157302	87852.5	310458	125746	555575
O00175	O00175	CCL24_HUMAN	CCL24		25462.3	38930.9				2314.13	11222.2
O00178	O00178	GTPB1_HUMAN	GTPBP1		9637.16	20120		12042.6	20212.1	22287.2	63657.5	31234.5	29954.1	57209	113570		55144.1	111575	65780	25310	88892.4	20450.8	73278.4
O00182;O00182-2;O00182-3;O00182-6	O00182;O00182-2;O00182-3;O00182-6	LEG9_HUMAN	LGALS9		8388.26			14738.1	2636.34	5199.09		14711.5		38316.5	169154		142246	101984	86040.2	101286		50553.5	81278.1
O00186	O00186	STXB3_HUMAN	STXBP3		15442.7		34655.8	86916.8	101200	65961.9	120568	179318	141698	98647.1	54510.3		47515.8	170528	100178	96608.2	198495	102583	217136
O00187	O00187	MASP2_HUMAN	MASP2	163579	833671	54553	3791470	2948350	6013.84	11176.9		21247.3	23991.5	1300170					315674	10719.2		14037.8	30727.8
O00187-2	O00187-2	MASP2_HUMAN	MASP2		11350.5		21907.3	82541.4
O00189	O00189	AP4M1_HUMAN	AP4M1	118021		587653		18397	20011.9	19817.8	43930.3	27557.8	34717.2		51384.5		35992.7	37718.5	24904.7	42558.9		24222	42237.6
O00193	O00193	SMAP_HUMAN	SMAP			95139.3			451.93						58104.7				16538.2	2939.28	523537	74258.1	2752.89
O00194	O00194	RB27B_HUMAN	RAB27B	5433.38	353503	6933.72	318256	1327340	2231780	6836660	371812	2259420	1834135		75684.8		28172.3		1738220	3025365	647268	1353200	985676
O00203;O00203-3	O00203;Q13367;O00203-3;Q13367-3;Q13367-4	AP3B1_HUMAN	AP3B1		7932.35	28733.8	23443.3	45665.1	87416.9	33511.1	73454.8	115683	100260		41732.1		102904	36366.3	112942	105418	120068	147189	151215
O00204;O00204-2	O00204;O00204-2	ST2B1_HUMAN	SULT2B1				105987		9555.13	8525.74		2325.17			101470		21407.9			35677.3
O00212	O00212	RHOD_HUMAN	RHOD					99785.6	19713.7	17077.2		11880.4	7194.08				40040.8		15575.9	39797.9		5433.29	15165
O00213;O00213-2	O00213;O00213-2;O00213-3;O00213-4;O00213-5;O00213-6	APBB1_HUMAN	APBB1																5923.38	11997.2	396724	17861.5	14568.4
O00214;O00214-2	O00214;O00214-2	LEG8_HUMAN	LGALS8				15381.4	20417	57755.5	36883.6	47638.5	25952	24846.8		54935.8		38064	36386.1	59230.4	51688.9	142734	27504.9	30125.3
O00217	O00217	NDUS8_HUMAN	NDUFS8				12080.5	58417.8	43100.1	31729.1		74710	79237		227606		79743.3	6521.99	456142	103098	124412	176944	145234
O00221	O00221	IKBE_HUMAN	NFKBIE						1519.18			1546.96	2383.07						5996.77	5951.51		4932.13	11672.5
O00231	O00231;O00231-2	PSD11_HUMAN	PSMD11	137482	9037.77	70239.4	31894.2	100249	103250	116178	241148	138650	116298	285528	159960	570639	3347535	770967	107931	388436	138196	104912	327746
O00232	O00232;O00232-2	PSD12_HUMAN	PSMD12		9707.24		17901	60411	66122.6	30126.1	95333.1	86702.8	84088.8	239541	150788	333114	1875405	419760	62042.7	108400	57910.9	72220.9	182038
O00233	O00233;O00233-2	PSMD9_HUMAN	PSMD9		3332.92		12062.8	43281.2	74835.4	5467.25	257126	44432.6	38460.9	1487025	159194	1207585	956734	549548	66659.8	13326.5	138214	55861.5	188948
O00241	O00241	SIRB1_HUMAN	SIRPB1			39548.8													12677.2	25330.8		15209.7	14080.9
O00244	O00244	ATOX1_HUMAN	ATOX1						35087.1		312801	3402.75	2226.81		28780.8	1760995	17261.1		18866.2	5748.82	492563	7637.56	3997.15
O00255-2;O00255-3	O00255;O00255-2;O00255-3	MEN1_HUMAN	MEN1			353150			9297.5		73998.7						108379		195197	157902		72001.9	184953
O00257	O00257	CBX4_HUMAN	CBX4																6370.77		106614		8505.51
O00258;O00258-2	O00258;O00258-2	GET1_HUMAN	GET1						4586.64	27945.9		5262.16	7057		2371.59				10663.8	32037.6		7300.37	5033.13
O00264	O00264;O00264-2	PGRC1_HUMAN	PGRMC1		48925.9	354542	154625	242433	382088	2495360	13273.7	564682	530555		149660		39786.8	43484.2	670338	1346270	75307.3	407237	328592
O00267;O00267-2	O00267;O00267-2	SPT5H_HUMAN	SUPT5H			31285.1			7437.27	2338.64	94140.4	8103.83	10002.4		27564.4		48309.4	23492.5	45351.8	35168.6	495404	26702.5	46568.1
O00268	O00268	TAF4_HUMAN	TAF4				88215.7			40225.4	22547.4		1133.71		9430.38				17220.7	7639.24	249582	11785	16035
O00273	O00273	DFFA_HUMAN	DFFA		2720.56		5239.2	12088	6525.04		66316.9	3647.8	1666.68	137794	40403.2		14366	21122.9	18703.3		398866	12869	7039.62
O00287	O00287	RFXAP_HUMAN	RFXAP								13719.3								141658			69233.8	95530.8
O00291;O00291-3	O00291;O00291-3;O00291-4	HIP1_HUMAN	HIP1					21673.4	3979	8674.65		3623.2	5157.68		9262.75		6902.66	7552.55	8474.85	27542.3		21048.8	26586.2
O00299	O00299	CLIC1_HUMAN	CLIC1	3882.32	42825.9	3783.06	388661	1176860	3752595	1231245	531950	1088225	1520075	870094	338730	860284	152701	280824	1607325	1624465	632450	1.02095e+06	590721
O00303	O00303	EIF3F_HUMAN	EIF3F		13660.7		23255.7	47028.2	53201.3	60737.4	111762	119233	107530	51315.1	266084		94304.1	57825.4	132435	481896	204040	704673	555300
O00305;O00305-2;O00305-3;O00305-4	O00305;O00305-2;O00305-3;O00305-4	CACB4_HUMAN	CACNB4									2176.2	1383.6								27609.5
O00308-2	O00308;O00308-2	WWP2_HUMAN	WWP2				1043.1	6320.12	1099.02	849.314		2649.08	2210.52		3504.91		7904.47	7344.14	5985.34	5607.14	15616.9	4012.12	10731.5
O00329	O00329	PK3CD_HUMAN	PIK3CD					44633.9	23282.2	19504.5		25427.2	44527.3		15680.8		7602.64	23124.8	159652	198480	36521	188330	719358
O00330;O00330-3	O00330;O00330-2;O00330-3	ODPX_HUMAN	PDHX	25866.2	226498		4210620	386018	38465.8	59477.9		74337.8	83385.8		604205		97853.5		192803	153109	143832	132584	136031
O00339;O00339-2	O00339;O00339-2;O00339-3;O00339-4	MATN2_HUMAN	MATN2	2186.88	44008.3		25020.9	47820.1	24695											3721.38
O00391	O00391;O00391-2	QSOX1_HUMAN	QSOX1	166982	1876870	80391.9	353605	133706	85950.1	62065.2	2.60454e+06	82680.2	106642		59356.6		29596.3	21059.4	48331.1	97387.2	85154	23027.5	42102.1
O00399	O00399	DCTN6_HUMAN	DCTN6				5363.6	9795.54	13086.9	6151.35	47483.7	16026.6	11859	37252.1	14296.1		14300.2	29236.8	25873	9213.53		5404.52	7694.81
O00400	O00400	ACATN_HUMAN	SLC33A1		53860.4			88458.7	22187.2	145955	27548.6	20876.1	23208.5		57870.9		19404.7	10315.6	76187.2	198641	54061.1	32823.8	20565.1
O00401	O00401	WASL_HUMAN	WASL				196822	70933.4	21858.6	63317.6	288288	16971.5	22341.5		226987	980890	267610		310907	104954	1648300	38567.8	27099.2
O00408;O00408-3;O00408-4	O00408;O00408-3;O00408-2;O00408-4;O00408-6	PDE2A_HUMAN	PDE2A		3677.56	13606.9	1999.36	11274.7	11005.1	9798.3		20419.7	27325.2						40427.6	11902.9		19857.9	14961.6
O00409;O00409-2	O00409;O00409-2	FOXN3_HUMAN	FOXN3																7533.92	6551.63	33793.3	2515.93	5820.07
O00410	O00410;O00410-2;O00410-3	IPO5_HUMAN	IPO5		17784.9		60982.9	99785.1	148804	159524	43730	110517	142073	672014	260913	580258	884492	425746	138534	283150	179652	232923	81583.8
O00411	O00411	RPOM_HUMAN	POLRMT						6025.42	6099.62		9705.01	6326.78						19171.5	22387.3	268451	18618.5	22243.2
O00418	O00418	EF2K_HUMAN	EEF2K								14064.2	3682.03	3379.28		13412.1		4570.28		11807.8			26833.4	18460.5
O00421;O00421-2	O00421;O00421-2	CCRL2_HUMAN	CCRL2					13402	8510.08	22675.7	82060.4	17978	11133.6	82941.6	942230		282374	161592		24167	45985.5	12130.5	6933.51
O00422-2	O00422;O00422-2	SAP18_HUMAN	SAP18						3932.45		21968.5		2529.26		53606.7		64823.4		418560	119846	132295	26472.8	91579.8
O00423;O00423-3	O00423;O00423-3	EMAL1_HUMAN	EML1		44479			34413.1	37458.1	11940.4			29339.2				35770.5		58055.6	14429		102825
O00425	O00425	IF2B3_HUMAN	IGF2BP3		1944.96		5211.75		20876.2	10315.5		27684.5	16081.8									6023.02	12676.7
O00429;O00429-2;O00429-3;O00429-4;O00429-5	O00429;O00429-2;O00429-3;O00429-4;O00429-5;O00429-6;O00429-7;O00429-8;O00429-9	DNM1L_HUMAN	DNM1L		37516.7	97822.8	136038	492939	1050830	802251	503456	1238610	898222	711139	32952.9		38515.8	60570.4	358206	922284	1135382	258427	527517
O00442;O00442-2	O00442;O00442-2	RTCA_HUMAN	RTCA		8705.6		5648.05	24755.5	32239.8	25888.9	198913	71070.2	46720.3	355110	139946	59499.2	80057.1	228072	56959.1	108202	342179	92139.2	147085
O00443	O00443	P3C2A_HUMAN	PIK3C2A				101991	9486.74	7640.25	5255.9	45633.2	5741.7	7678.9		17402.5		11347.8		9911.65	13934.4		7741.69	17655.7
O00451;O00451-3	O00451;O00451-2;O00451-3	GFRA2_HUMAN	GFRA2		11734.6	73407.4	5263.91			2487.99
O00453;O00453-10;O00453-11;O00453-13;O00453-2;O00453-3;O00453-4;O00453-6	O00453;O00453-10;O00453-11;O00453-13;O00453-2;O00453-3;O00453-4;O00453-6	LST1_HUMAN	LST1		10751.4	151347	11349.2	26951	19745.8	59999.6	169006	35186.7	24659.4						31251.7	41013.2	350692	37483.8	23151.3
O00458	O00458;O00458-2	IFRD1_HUMAN	IFRD1					9048.03	4017.5	5496.78	28467.9	5596.61	5573.79						8897.8	6364.08	115623	12755.7	14038.8
O00459	O00459	P85B_HUMAN	PIK3R2						3457.01	3837.49	55604.3	4547.02	7124.49		2297.88		11702.9	5460.92	5478.77	9479.3		5289.65	24319.5
O00461	O00461	GOLI4_HUMAN	GOLIM4		6717.11	31755.7	93414.1	18125.5	10105.7	31593.8	32374	33803.1	29865.3		30196.4		6930.77		15059.6	40270.6	71544.9	35869.8	24050.2
O00462	O00462	MANBA_HUMAN	MANBA	4579.44	37361.2	11251.9		39960.2	15386.9	12717.2		20103	12892.9		15987				26466.4	30960.8		20315.8	16050.5
O00463;O00463-2;O00463-3	O00463;O00463-2;O00463-3	TRAF5_HUMAN	TRAF5							6899.92							116162		7693.24	5096.38		9694.81	14549.5
O00468;O00468-3;O00468-4;O00468-5;O00468-6;O00468-7	O00468;O00468-2;O00468-3;O00468-4;O00468-5;O00468-6;O00468-7	AGRIN_HUMAN	AGRN	3837.81	33432	76448.6	119260	48550.6	5684.28	5847.24		11119.5	9516.69		29962.3		4536.45	39290.7				10061.8	8927.39
O00469-2	O00469;O00469-2	PLOD2_HUMAN	PLOD2				17226.7	16443.2	5868.66	15398.5		9446.69	9961.49		26012.8		12969		7743.65	7727.7		4780.58	5320.66
O00470;O00470-2	O00470;O14770;O14770-4;Q99687;Q99687-3;O14770-2;O14770-3;O14770-5;O14770-6;O14770-7;O14770-8;Q99687-2;O00470-2	MEIS1_HUMAN	MEIS1								8547.63	2826.71	1932.98				5530.15					2618.25
O00471	O00471	EXOC5_HUMAN	EXOC5		22096.4		17715.1	27974.2	26660.2	23216	71110.4	47999.1	42341.3		442791		46574.3	18694.5	20642.8	30123.5		21798.7	73086.5
O00478;O00478-2	O00478;O00481;P78410;O00481-2;O00481-3;O00481-4;P78410-2;P78410-3;O00478-2	BT3A3_HUMAN	BTN3A3		7461.68		9373.69	31792.4	38664.1	148008		61842.9	49484.7		30625.4		12681.4		194840	235036		157850	110136
O00479	O00479	HMGN4_HUMAN	HMGN4							6460.21	37268.3				1167.11				458070	174367	211391
O00481	O00481;O00481-4	BT3A1_HUMAN	BTN3A1		13678.7		31740.5	133470	21496.5	81939.9	26891.6	33425.3	26380						33793.4	49878.9		34911.1	25640
O00483	O00483	NDUA4_HUMAN	NDUFA4		46129.8		54883.4	150851	248806	813348	49240	414440	274996		27455.3		13006.9	5307.34	2637045	2736285	151350	1082542	828380
O00487	O00487	PSDE_HUMAN	PSMD14	2099.76	17696.1		23595	73869.6	107580	99873.2	150614	177782	169398	354085	220950	689828	4142705	831428	102258	248018	186011	165898	351951
O00499-11;O00499-2;O00499-6	O00499;O00499-10;O00499-11;O00499-2;O00499-3;O00499-4;O00499-5;O00499-6;O00499-7;O00499-8;O00499-9	BIN1_HUMAN	BIN1		9876.82	7931.28	7204.63		6044.01	3993.44	55899.2	4488.2	5168.07		59830.6		12710.2	1561.62	62113.1	21532.2	204307	84244.9	58438.9
O00499-3;O00499-5	O00499;O00499-3;O00499-5	BIN1_HUMAN	BIN1							7233.42
O00501	O00501	CLD5_HUMAN	CLDN5		17591.6		6834.31	70626.2	65193.8	350986	592155	130014	98790.9						24823.8	267508	482553	110638	74408.3
O00505	O00505	IMA4_HUMAN	KPNA3		7789.36		15451	46015.4	68538.4	38931.6	721429	94489.1	80352	118843	193962	114302	844314	114418	84765.9	85895.1	456828	346444	85129.9
O00506	O00506;O00506-2;O00506-3	STK25_HUMAN	STK25					4480.02	1779.95	1535.84		1437.62	2538.28							5069.23	6707.43	6294.93	8202.29
O00507	O00507	USP9Y_HUMAN	USP9Y									30702.2	19933.8	100863			196266					5914.8	4421.21
O00515	O00515	LAD1_HUMAN	LAD1												20494.7		75304.7
O00519	O00519	FAAH1_HUMAN	FAAH							5152.62		1370.43	1326.05		28485.6		9979.06	5872.4	34020.1	46292.5		20320.7	15580.5
O00522	O00522;O00522-2;O00522-3	KRIT1_HUMAN	KRIT1		2739.05		9786.3	26007.7	17667.2	10125.9	110511	26773.2	24867.3						20847.6	17133.2	210785	36829.9	58060
O00533-2	O00533;O00533-2	NCHL1_HUMAN	CHL1	17405.8	6217.88	478423	50013.5	14824.1		12586.5	229668	1228.09						5198.11	14367
O00534	O00534;O00534-2;O00534-3;O00534-4	VMA5A_HUMAN	VWA5A	25635.8	12555	92866.6	19551.3	47691.2	107586	47459.3	519225	86212.1	101142		104688		28215.8	5504.58	34874.1	34059.1		25821.2	39368.4
O00541	O00541	PESC_HUMAN	PES1						9287.27	3144.16		863.5	762.022	934305	10780.9		7837.31		29970.4	32755.8	131993	33758.4	30032
O00559;O00559-2	O00559;O00559-2	RCAS1_HUMAN	EBAG9								21547.6				19626.2		8836.54	5477.45	17007.8		57033.3
O00560-2	O00560;O00560-2;O00560-3	SDCB1_HUMAN	SDCBP		7292.68	89503.7	31730.9	143083	7474.47	15773.5	53341.8	11531.3	13381.6		39377.5		27274	12884.3	42834.1	74154.4	280544	46974.1	48098.6
O00562	O00562;O00562-2	PITM1_HUMAN	PITPNM1					7175.64	4068.47	1315.47	58203.6	7955.98	6600.72		78225.5				14522.7	6787.18	319915	17113.3	24500
O00566	O00566	MPP10_HUMAN	MPHOSPH10	3477.69													4488.8		3735.66		21285.6	14574.2	10048.6
O00567	O00567	NOP56_HUMAN	NOP56		145944		29766.7		6572.74	32185.8	72784.4	10730.2	9947.13		109582		56751.7		473660	397704	2171010	261321	231008
O00571	O00571;O15523;Q9NQI0;O00571-2;O15523-2;Q9NQI0-2;Q9NQI0-3;Q9NQI0-4	DDX3X_HUMAN	DDX3X		10941		14681.4	52384.9	59850.5	63672.5	134898	70233.1	102839	30691.2	35911.6		13050.1	19063.5	207302	239095	667872	110529	432296
O00584	O00584	RNT2_HUMAN	RNASET2	10324	32476.9	81529.7	11622.4	20845.5	68353.5	7401.05	1.07109e+06	51747.2	41390.8		95112.4				204950	50292.8	3895295	130210	44991.2
O00585	O00585	CCL21_HUMAN	CCL21		14431.5	15076.2														1553.59
O00587	O00587;O00587-2	MFNG_HUMAN	MFNG				4324.69		6616.87	5844.85		8712.45	6155.86		120126				6254.31	10448.6		8470.62	6894.26
O00592;O00592-2	O00592;O00592-2	PODXL_HUMAN	PODXL	8847.09	22593.1	1994750	914544	2656570	1542.45	9150.91	12218.8	39501.8	67499.5		371515					6759.55		2113.78	91080.8
O00602	O00602	FCN1_HUMAN	FCN1	1303.96	4319.9	11636.8	4623.02	4143.03	1817.62	1572.69	5521.58	6232.3	4955.05		12876.1				118114	25288.1	80583.8	144482	134248
O00625	O00625	PIR_HUMAN	PIR						2945.57	1090.88	16123.8		4176.49	49595			43247.8	17065.8		11801.2		1003.75
O00626	O00626	CCL22_HUMAN	CCL22		14833.2				1574.46	5188.7	21926.8
O00628;O00628-2	O00628;O00628-2	PEX7_HUMAN	PEX7						4435.05	2288.97		5527.2	4451.62			434011			2660.84			4916.28	3818.57
O00629	O00629	IMA3_HUMAN	KPNA4		14515.8		24047.2	19946.6	8865.19	10986.6	75875.8	20233.7	27357.5	154464	152729	431551	215946	52455.3	28322.6	10199.5	198455	67698.4	12008.1
O00635	O00635	TRI38_HUMAN	TRIM38					79021	129617	11116.4	203001	11720.7	7765.07		17640.4		16532.6		16173.8	21757.2		32719	97411.9
O00716	O00716;O00716-2	E2F3_HUMAN	E2F3																13316.8				4284.44
O00743;O00743-3	O00743;O00743-2;O00743-3	PPP6_HUMAN	PPP6C		5996.33		55104	78556	97832.9	39912.6	40227.7	134606	146516	148693	60255.7	296938	2747215	353427	103218	74612.2		276420	230027
O00746	O00746	NDKM_HUMAN	NME4				28960.5	63771.9	52907.4	91155.5	278672	108957	88232.9		25368.4		17636.8	3903.94	80887.4	20349.3		72309.5	70853.9
O00748;O00748-4	O00748;O00748-2;O00748-4;O00748-5	EST2_HUMAN	CES2	3012.28	9421.27		42749.3	16066.2				1363.15	1702.37		134112		734620					5557.7	5456.19
O00750	O00750	P3C2B_HUMAN	PIK3C2B	4825.42	9197.65			33234.6	38091.1						11159		10067.2		7247.86	4381.68	61817.2	4645.14	13116.8
O00754;O00754-2	O00754;O00754-2	MA2B1_HUMAN	MAN2B1	450.301		13705.8	5780.11	14949.3	9391.36	13862.3	64798.3	14017.2	16407.5		61027.7		16811.2		24341.5	70661.2	144886	22264	19983
O00757	O00757	F16P2_HUMAN	FBP2		6193.93		8410.83		5394				2162.92		71504.3				53875.6	40947.1		13643.6	27483
O00764	O00764;O00764-3	PDXK_HUMAN	PDXK	305.85			3935.61	13527.3	10812.8	1289.83		10339.1	7161.27	131532	18974.3		25855.3	33281.3	55494.4	29270.2	89193.2	67956.9	75975.5
O14492;O14492-2	O14492;O14492-2	SH2B2_HUMAN	SH2B2									826.747	905.5						3101.07			2426.05	3507.66
O14495	O14495	PLPP3_HUMAN	PLPP3				17847.6	18823	3435.52	11642.1		5835.91	4881.76		20779.9					6463.38		2308.36	1157.35
O14497	O14497;O14497-2;O14497-3	ARI1A_HUMAN	ARID1A					10924.1	32620.6	29835.6	116581	6742.26	4644.24	213694	34524.9		22869.5	67060.6	58603.2	64055.7	496780	80237.1	72790.6
O14498	O14498	ISLR_HUMAN	ISLR	8023.98	4965.63	23302.8	12525.2	6239.97	6200.82	3231.5	8330.96	12865.5	15392.5									3454.84	3080.65
O14520	O14520	AQP7_HUMAN	AQP7				29229
O14521;O14521-2;O14521-4	O14521;O14521-2;O14521-4	DHSD_HUMAN	SDHD						6463.02	15972.3		8050.57	5337.86						27484.2	49328.1		21299	11224.1
O14523	O14523;O14523-2	C2C2L_HUMAN	C2CD2L		9611.53		15059	25083.1	38172.9	192138	408535	72581.6	50335.2	88580.1	773458	465977	214068	180271	55600.2	115370	564062	45599.1	33868.3
O14524;O14524-2	O14524;O14524-2	NEMP1_HUMAN	NEMP1							5098.49									113206	97790.1		15752.8	11530.4
O14526	O14526;O14526-2;O14526-3	FCHO1_HUMAN	FCHO1		20467.9		16984.4		29869.5	20432.8		14175.4	11739.5		4553.55				12666.5	16755.2	569070	21012.4	23035
O14530;O14530-2	O14530;O14530-2	TXND9_HUMAN	TXNDC9					33984.7	18578	4732.5	106384	26253.6	15261.5		18806.5		17852.2		12132.8	13879.2	154365	18587	23214.5
O14531	O14531	DPYL4_HUMAN	DPYSL4										15002.4
O14545	O14545	TRAD1_HUMAN	TRAFD1		8670.43		6978.2	10348.6	10656	2911.23	104726	10530.2	10238.5				11566		10498		96869.4	8106.32	7970.47
O14548	O14548	COX7R_HUMAN	COX7A2L		5168.6		5727.79	16108.9	25428.8	29781.8		47914	36526.3		47303.4		48763.2		256759	31175.3	134648	81616.9	60194.3
O14561	O14561	ACPM_HUMAN	NDUFAB1				9078.02	30384.4	84372.6	101063		80286.1	62430.2		820007		24364.6	11213.4	564992	349672	74690.6	267648	173380
O14562	O14562	UBFD1_HUMAN	UBFD1				508448	18585.6	15770.5	6222.34	118925	8326.67	12583.5	119828	48784.4		23567.5	7778.22	14123.5	23515.2		6795.16	5182.65
O14569	O14569	C56D2_HUMAN	CYB561D2							3767.57									5596.56	13187.2
O14576;O14576-2;O14576-3;O14576-5	O14576;O14576-2;O14576-3;O14576-4;O14576-5	DC1I1_HUMAN	DYNC1I1						1632.16	1050.22	23623	4447.62	5115.04					91666.2		2605.89		2328.22	2174.4
O14578-4	O14578;O14578-3;O14578-4	CTRO_HUMAN	CIT					7927.69	6082.46	2868.03		2259.67	4426.46				41568.7	998.492	21701.3	20283.2		8686.81	25611
O14579	O14579;O14579-2	COPE_HUMAN	COPE				27074.7	77348.1	133146	29698.8	102425	205518	91139.6		129275		73343.2	6512.94	200264	55255.6	65960	378444	74765.3
O14593;O14593-3	O14593;O14593-2;O14593-3	RFXK_HUMAN	RFXANK																17667.1			8441.85	11479.2
O14594	O14594	NCAN_HUMAN	NCAN		18222.1	94799.4	79535.8	24534.5			32794.7							6592.75
O14602	O14602	IF1AY_HUMAN	EIF1AY		27404.3
O14610	O14610	GBGT2_HUMAN	GNGT2																2589.9		43601.7	2798.32	1533.97
O14617-5	O14617;O14617-2;O14617-3;O14617-4;O14617-5	AP3D1_HUMAN	AP3D1		37844.9	232096	38362.8	98637.9	146620	342226	849700	157615	168876		238750	836208	135809	52158.8	254284	377861	615024	219571	318342
O14618	O14618	CCS_HUMAN	CCS		19637.3	40524.8	21499.6	70011.8	292754	50245.5	122836	162098	145516	1324125	309097	1216281	354646	290376	91431.2	28972.1	88449.4	44864.9	37879.4
O14625	O14625	CXL11_HUMAN	CXCL11						1343.47		42090.3
O14626	O14626	GP171_HUMAN	GPR171																4526.41	5462.03		5004.57	2646.13
O14639;O14639-2;O14639-6	O14639;O14639-4;O14639-2;O14639-3;O14639-5;O14639-6	ABLM1_HUMAN	ABLIM1		6742.38		13619.5	22898.4	13365	3926.86	110233	9896.19	9097.46		29072.2		94549.8	3540.23	17067	16212	353576	7637.8	7391.44
O14640;O14640-2	O14640;P54792;P54792-2;O14640-2	DVL1_HUMAN	DVL1						3317.88	11939.3					7940.62		2597.25		5180.53	5164.46		1700.22	2999.32
O14641	O14641	DVL2_HUMAN	DVL2							650.852	2627.12	277.148											264.066
O14646;O14646-2	O14646;O14646-2	CHD1_HUMAN	CHD1	201788						2460.33					12353.8				28822.2	11811.8	125360	12337.6	11188.4
O14647;O14647-2	O14647;O14647-2;O14647-3	CHD2_HUMAN	CHD2	74047.6	568273	113075		93445.2	51264.6	24303.3	26209.4	21933.9	45328.6		15204.4		24667.6		119026	51609.2	570737	64160.3	45484.7
O14653;O14653-2	O14653;O14653-2;O14653-3	GOSR2_HUMAN	GOSR2						6102.11	19526	87640.1	7593.58	9135.47		11765.1				15961.1	15315.3		6675.4	9066.28
O14656	O14656	TOR1A_HUMAN	TOR1A		13354		69478	53910.5	35226.3	23567.7	86193.4	52131.6	45414.9		163818		41159.5	38269.4	136048	55081.9		86705.5	70134.4
O14657	O14657	TOR1B_HUMAN	TOR1B				37403.3		7569.64	7328.05		12690.6	14588.8		64831.7		34239.1		20661.3	22343.3		27412.2	36697.1
O14662-2	O14662;O14662-5;O14662-2;O14662-3;O14662-4;O14662-6	STX16_HUMAN	STX16				7076.8	17978	17517.7	57505.3	140150	31783.4	22520.8		55713.2		25028.3	15646	11904	28914.2	154366	16664.8	14216.3
O14662-3	O14662-3;O14662-4	STX16_HUMAN	STX16						1246.89	2317.62	12390.9							1453.86
O14672	O14672	ADA10_HUMAN	ADAM10		75440.3	61484.9	169137	302149	69439.9	245147	356193	82903.5	77548		47733.9		86801.9	49928.9	152716	171156	137407	116176	70440.9
O14678	O14678	ABCD4_HUMAN	ABCD4							2960.11		957.762	1774.82						2996.38	9344.02		2945.2	2466.02
O14681	O14681;O14681-3	EI24_HUMAN	EI24		8992.09		4022.65	17558	39237.9	244840		88871	71586.1		57150.7		74979.8		133380	198182		73394.4	52473.2
O14683	O14683	P5I11_HUMAN	TP53I11							2483.21					40605.7				23550.2	6530.89	428714	14433.6
O14686;O14686-3	O14686;O14686-3	KMT2D_HUMAN	KMT2D	3589.02						3083.67		1359.18	1455.4			163361	22040.7	11665.8	11056.6	5172.59	85098.4	10695.4	11767.8
O14713	O14713	ITBP1_HUMAN	ITGB1BP1			3564.5			2343.7	2430.82	19122	4052.72	3618.61						9480.09		53939.1	6485.67	11275.6
O14717	O14717;O14717-2;O14717-3;O14717-4;O14717-5;O14717-6	TRDMT_HUMAN	TRDMT1		215740		121518	267920		11672.1		11922.7	4688.23						3102.58	16163.9		5513.53	6749.47
O14727-2	O14727-2;O14727-3	APAF_HUMAN	APAF1						1507.68	7100.71		7697.82	5677.84									4362.73	5561.6
O14727-4	O14727;O14727-2;O14727-3;O14727-4;O14727-5	APAF_HUMAN	APAF1				14292.4	14793.2	21495.8	10118.5	57325.6	36819.7	30894.1		25657.2		18877.9	7296.43	41763.2	38439.7	71719.5	68734.9	87440.6
O14730	O14730;O14730-2	RIOK3_HUMAN	RIOK3				3544.65	10829.4	15005.3	5978.86	51056.2	22755.2	15945.4		9193.17		64072.1		6176.64		127972	13607.6	11201.8
O14732;O14732-2	O14732;O14732-2	IMPA2_HUMAN	IMPA2		19380.2			11830.9		1956.93					14173.1		134368		10900.1	24818.6		4412.67	9019.51
O14733;O14733-2	O14733;O14733-2;O14733-3;O14733-4	MP2K7_HUMAN	MAP2K7						27714.8	10628.5	113809	14294.4	16650.7				81753.9		28886.7	41463.2		34639.4	51896.7
O14734	O14734	ACOT8_HUMAN	ACOT8		1595.79		7250.89	19863.5	31672.8	29675	193768	82228.8	62541.7		14978.6		28459.4		47242.6	23983.1		57364.2	65182.8
O14735;O14735-3	O14735;O14735-3	CDIPT_HUMAN	CDIPT		27063.2			17820.8	19698	201436		40351.9	19637.7		63932.4		17355.6	11281.2	109827	237180		68346.1	43326.6
O14737	O14737;O14737-2	PDCD5_HUMAN	PDCD5				15376	18925.5	12289		206322	8867.44	10019.8	169792	52476.4	307550	21929.3	14168.6	29205		470852	10271	6566.72
O14744	O14744;O14744-2;O14744-3;O14744-4;O14744-5	ANM5_HUMAN	PRMT5				19717.9	51835.7	17763.5	5642.46		8370.61	8106.24	229953	67927	281399	514746	295248	23004	39665.6		46569.9	53839.6
O14745	O14745;O14745-2	NHRF1_HUMAN	NHERF1	1534.13	9471.63		58075.7	156143	343518	42229.1	1322670	198094	143799	103104	78825.2	290422	4920.95	4622.08	318637	92921.4	1335820	173238	127520
O14772	O14772;O14772-2	FPGT_HUMAN	FPGT	929.961			10819.7	5963.53	5870.35	3617.04		3962.51	2549.26				7223.57		4809.61	7966.41		3487.27	2933.24
O14773	O14773	TPP1_HUMAN	TPP1		7990.83	371092	12611.5	41551.4	72381.1	48391.3	45599.9	65126.2	50728.9		197862		89599.1		131223	89122.8	105752	128854	142090
O14775-2	O14775;O14775-2;O14775-3	GNB5_HUMAN	GNB5				40869.3	34945.3	54698	40323.2	246769	50644.9	48539.1						28299.3	21600.2		29576.7	43669.8
O14776;O14776-2	O14776;O14776-2	TCRG1_HUMAN	TCERG1		6488.73		18482.5	32367.1	2351.08	7438.38	61874	1397.54	4317.46		34593.1		34979.5	26527.8	109469	337234	40893.8	14389.9	163834
O14777	O14777	NDC80_HUMAN	NDC80					8638.4	5113.02	5242.57									29691.8	21039.7		10605.1	3959.79
O14782	O14782	KIF3C_HUMAN	KIF3C									1535.35	1254.18									327.332	732.33
O14786	O14786;O14786-2;O14786-3	NRP1_HUMAN	NRP1	17054.7	16635.2	11267.2	660627	48540		37400.3		13950.5					759186		21785			37807.7
O14787-2	O14787;O14787-2	TNPO2_HUMAN	TNPO2				7720.6	75014.6	81443.1	51665.2	277479	46460.2	69660.8	388094	47957.2		75707.5	68778.8	79830.6	178465	102137	106046	121611
O14791	O14791;O14791-2;O14791-3	APOL1_HUMAN	APOL1	404222	850932	169838	2141600	6497550	3886.53	5323.27	11015.9	7305.41	12485.1		4210		5151.91	2.26739e+06	63077.8	20755.2	189229	15995.6	38698.6
O14795;O14795-2	O14795;Q9UPW8;O14795-2	UN13B_HUMAN	UNC13B				804.844		1558.06	796.212	14262.4	2808.17	2087.46		5885.9		11778.4	823.828	3693.81			1031.61	2532.41
O14798	O14798	TR10C_HUMAN	TNFRSF10C			20425.2
O14802	O14802	RPC1_HUMAN	POLR3A						3457.9	13400.8		6874	7744.34		13585.4			31217.9	31253.8	21023.2		32033.9	33800.7
O14810	O14810	CPLX1_HUMAN	CPLX1																10144.3
O14817	O14817	TSN4_HUMAN	TSPAN4					30246.2	14942.5	39410.3		5958.42	4839.1		6764.76				12857.6	27761.5		7512.2	4904.44
O14818	O14818;O14818-2	PSA7_HUMAN	PSMA7	3025.26	15084.1		367144	151955	184259	20003	75507.6	180837	81566.4	903458	717836	3197410	9255005	1105195	200680	252386	241236	716614	201574
O14818-2	O14818-2	PSA7_HUMAN	PSMA7				38871.1	24943.1	7182.52			11415.6	7277.9		58232.6		1100245	87709.6	5677.78	25377		51739.2	8335.34
O14827	O14827	RGRF2_HUMAN	RASGRF2				27055.4	26425.5	6978.88			8154.94	6255.73		19490		109330	46650.9	21453.8	20086.2		26735	24030.4
O14828	O14828;O14828-2	SCAM3_HUMAN	SCAMP3		10366.6	32559.4	7407.48	29534.2	48851.8	107772	1094025	50006.6	55005.9		33331.4		27840.2	15048.8	58502.7	46677.5	587640	47952.4	45104.2
O14830-2	O14830-2	PPE2_HUMAN	PPEF2									2492.32	3020.37									4285.28	5624.93
O14841	O14841	OPLA_HUMAN	OPLAH		218670			38904.7	25286.3	30861	169703	41059.2	43297		24774.6		96727.5	6530.72	18311	16841.4	239499	37071	40904.2
O14867	O14867	BACH1_HUMAN	BACH1					2887.04	2216.47		29842.9	3585.83	3309.63		4022.83		8458.23		6000.87	7830.38	59537.6	3947.35	4589.89
O14874;O14874-2;O14874-3	O14874;O14874-2;O14874-3	BCKD_HUMAN	BCKDK					6955.18	7580.44	6851.81		18056.5	18754.7		8096.57		2001.93		17707.3	8184.39	108233	12198	16127.7
O14879	O14879	IFIT3_HUMAN	IFIT3						5128.65		10757.1	5241.63	6966.24						9564.19			21647.3	32375
O14880	O14880	MGST3_HUMAN	MGST3		7494.78		2805.68	25917.2	33825.8	171594		70550.3	42626.2		115989		35947.9	22643.3	344290	374126		162264	109228
O14893;O14893-2;O14893-5	O14893;O14893-2;O14893-3;O14893-5	GEMI2_HUMAN	GEMIN2				60832.5	10351.9	3235.98	3691.64	72106.4	7570.15	5684.97						5546.11	15917.7	77728.7	11625.7	7055.42
O14896	O14896	IRF6_HUMAN	IRF6			118925			5650.07						9104.15		12935.5						6740.64
O14907	O14907	TX1B3_HUMAN	TAX1BP3					18354.7	37015.4	3367.24	21256.9	13087	11664.9		34706.4		110388		11592.2	3730.97
O14908	O14908;O14908-2	GIPC1_HUMAN	GIPC1					7173.56	15609.1	16642.8	169428	19512.7	26141.8		23991.3		133089		6817.29	19359.3	47976.4	8974.32	38399.6
O14910	O14910	LIN7A_HUMAN	LIN7A				12206.3															2105.03	2217.53
O14920	O14920;O14920-2;O14920-4	IKKB_HUMAN	IKBKB		8001.57		7745.63	21083	27309.5	19965.6	94935.1	54198.2	49662.5	8718.45	16240.1		17493.2	10274.5	35820.1	38502.3	65554.2	107238	110853
O14924;O14924-2;O14924-3;O14924-4;O14924-5;O14924-6;O14924-7	O14924;O14924-5;O14924-2;O14924-3;O14924-4;O14924-6;O14924-7	RGS12_HUMAN	RGS12														10799.6						1432.23
O14925	O14925	TIM23_HUMAN	TIMM23		38738.8		23422.1			12203.5		8729.24							35427.1	66512.4		16794.1	14162.1
O14929	O14929;O14929-2	HAT1_HUMAN	HAT1										850.238	5740.7	146537		12127.8	6006.06	12431	24880.1	13425.1	13925.8	43385
O14931-3	O14931;O14931-2;O14931-3;O14931-4;O14931-5;O14931-6	NCTR3_HUMAN	NCR3	18269.9															2569.72	4182.69		5602.39	3963.61
O14933	O14933	UB2L6_HUMAN	UBE2L6						29938.5	9153	45501.4	14167.8	12355.9	466339	14802		9837.21	8291.58	55823.7	18658.8	94381.1	17379	21443.2
O14936;O14936-3	O14936;O14936-4;O14936-2;O14936-3;O14936-5;O14936-6	CSKP_HUMAN	CASK					6153.32		9759.57					27344.3		5025.11		4373.1			2456.4	5121.99
O14949	O14949	QCR8_HUMAN	UQCRQ		8578.05		10916.3	32391.7	42163.6	308844		97708	111731		120582		33985.7		554262	771392		164924	120942
O14950	O14950	ML12B_HUMAN	MYL12B										1074.05
O14957	O14957	QCR10_HUMAN	UQCR11					32497.9	4037.72	2568.17		16390.3	17297.5				10487.9		50478.8			28046.3	44046.3
O14960	O14960	LECT2_HUMAN	LECT2	6433.3	412390		2782.9	173652	4026.99	4320.35	6794.63	4422.48	4820.77				5052.49						3429.74
O14964	O14964;O14964-2	HGS_HUMAN	HGS		11821.4		15827.1	37985.3	53159.1	10439.4	62383.4	30323	34135.9	207608	107791		74498.9	304876	31820.7	22648.3	218305	18513.4	50402.5
O14966	O14966;O14966-2	RAB7L_HUMAN	RAB29						17493.3	30116.8		22344.8	20453						129420	55680.1		59012.5	46794.2
O14967	O14967	CLGN_HUMAN	CLGN				6752.26		1729.12	10812.6	27950	4850.87	3373.5		10546			4638.06	7887.52	24325.8	33551.7	6269.7	4634.14
O14972;O14972-2	O14972;O14972-2	VP26C_HUMAN	VPS26C					22701.2	9504.49	8799.76		7454.57	11076.7				7969.21	5965.65	15818.6	19469.3		11409.4	36477.6
O14974-2	O14974;O14974-2;O14974-3;O14974-5	MYPT1_HUMAN	PPP1R12A						962.762	1388.71	22288.5	2623.51	1035.89								19353	1453.45	406.964
O14974-4	O14974;O14974-2;O14974-3;O14974-4;O14974-5	MYPT1_HUMAN	PPP1R12A		36488.1	20549	36814.1	82782.1	199185	270226	441945	161940	85589.8		20725.5		10917.1	37358.7	93675.3	50307.5	906063	259533	74580.4
O14975	O14975;O14975-2	S27A2_HUMAN	SLC27A2					15702.4	9169.77	48651.5		16736.5	13217.9		163278		44158.5	35129.1	23308.8	18023.4		23115.2	16628.8
O14976	O14976;O14976-2	GAK_HUMAN	GAK		36979.6		22141.2	25869.5	32175	19233.3	80286.1	43788.6	41304.1	32696.6	19860.7		153269	58084.6	31451.2	37990.8	70564.6	59814.1	65661.9
O14979	O14979;O14979-2;O14979-3	HNRDL_HUMAN	HNRNPDL					10440.9	25419	16051	162864	8673.25	9303.1	10152.3	151402		63209.2		275256	206172	321064	25717.5	68382.1
O14979-2;O14979-3	O14979-2;O14979-3	HNRDL_HUMAN	HNRNPDL								28526.8
O14980	O14980	XPO1_HUMAN	XPO1		9849.52	27724.6	20464.9	111468	131179	88071.4	36484.6	120977	137628	344746	319170	316857	391408	1075870	147852	277852	113653	80170.9	445568
O14981	O14981	BTAF1_HUMAN	BTAF1				4583.42		1973.01	14732.3		2579.5	2486.36		7878.49		13698.1	6217.51	18594.5	11682.3	200610	17086.3	25521.7
O14986;O14986-2;O14986-3	O14986;O14986-2;O14986-3	PI51B_HUMAN	PIP5K1B					2285.08	2467.56	1555.19		7766.53	8908.28				1229.98	1670.44	2392.91			2367.39	4961.76
O15013;O15013-4;O15013-5;O15013-6;O15013-7	O15013;O15013-4;O15013-5;O15013-6;O15013-7	ARHGA_HUMAN	ARHGEF10		3716.04		2682.13	4168.3	5629.22	11649.3	55722.1	13390.7	12709.1		16128.3		35446.4		5418.39	5191.94		12158.1	14208.7
O15014	O15014	ZN609_HUMAN	ZNF609	396.62	9278.58		133391	59095.3											6178.12	22395.5	212744	4714.4	3855.09
O15020	O15020;O15020-2	SPTN2_HUMAN	SPTBN2	10921.9	66986.1		49898.9	79932.2	67931.4	6185.08		10470.8	8556	87225.6	332064		26391	11064.9	238795	58811.5	507274	48513.4	44903.9
O15021;O15021-2;O15021-3;O15021-6	O15021;O15021-2;O15021-3;O15021-6	MAST4_HUMAN	MAST4				4203.92		5124.18	5406.94	86910.2	5938.13	6578.66		10623.4		12933.8		5816.17	6108.05	115698	4167.35	5867.6
O15027;O15027-5	O15027;O15027-2;O15027-3;O15027-4;O15027-5	SC16A_HUMAN	SEC16A		16733.3		26776.4	48858.7	51116.2	26425.5	1198340	44544.4	38855.6	914295	107233		83562.5	11787.4	64388.1	58000.6	1744535	86293.9	87823.3
O15031	O15031	PLXB2_HUMAN	PLXNB2	9120.33	21257.1		23880.4	53015.5	34909.7	149977	186822	103096	84929.4		61546.2		46639.6	51232.4	55363.5	139456	574240	84918.7	69176.1
O15033;O15033-2	O15033;O15033-2	AREL1_HUMAN	AREL1					34157.2	10763.9	11993.5		7278.17		45600.9					17885.2	22225.3		11561.5	8957.89
O15037	O15037	KHNYN_HUMAN	KHNYN					14400.2	2430.34	5062.72	144599	4617.55	5164.52		6666.23		7642.05	10712.8	9419.58	12277.6	32897.6	5497.75	13515.4
O15040;O15040-2	O15040;O15040-2	TCPR2_HUMAN	TECPR2					4977.8	6203.85	5692.26	8182.51	5676.14	4194.77				8278.06	11862.5	6268.97	16471.2		6717.81
O15042;O15042-2	O15042;O15042-2;O15042-3	SR140_HUMAN	U2SURP						806.104	5764.68	15610.6	5481.47	4850.48		45066.2		12175.2	4198.27	49363.4	62755.6	572290	186476	121756
O15047	O15047	SET1A_HUMAN	SETD1A					62855	3613.2		11890.2	3530.68	3554.89		12705.6			4881.93	13972.9	12464	694515	26980.2	56386.2
O15049	O15049	N4BP3_HUMAN	N4BP3						235.682				1267.85				16194.4		1246.53			2978.69	4977.8
O15050	O15050	TRNK1_HUMAN	TRANK1					6696.85	15067.9	6096.93	400334	13443.8	12615.7		44214.3		8244.69		27654.5	22835.4		22896.1	27098.7
O15056;O15056-2;O15056-3	O15056;O15056-2;O15056-3	SYNJ2_HUMAN	SYNJ2								394005						4314.08		11779.6	9509.31	355826	12426.1	13687
O15061	O15061;O15061-2	SYNEM_HUMAN	SYNM						845.348		11191.1	2956.75	3370		2105.49				2083.27		50867.6	3690.75	7070.65
O15066	O15066	KIF3B_HUMAN	KIF3B		4657.41		3280.81	31084.8	7504.85	18068.6	53164.7	10861.5	10718.2		1568993		258300	525319	6472.99	18547.8		24210	24161.5
O15067	O15067	PUR4_HUMAN	PFAS				22128.7	35449.2	38204.3	25993.5	8595.08	20329.5	15866.4	853894	248259	332950	138539	174696	36522	71111.1	16786.1	15847.4	13132
O15068-8	O15068;O15068-10;O15068-2;O15068-3;O15068-5;O15068-6;O15068-8;O15068-9	MCF2L_HUMAN	MCF2L						3807.7	8811.27	96726.1	7877.84	7575.95						7392.49	4668.09	95069.6	9314.99	8415.28
O15075;O15075-2	O15075;O15075-2	DCLK1_HUMAN	DCLK1												7874.32
O15079-2	O15079;Q9NX95;Q9NX95-5;Q9NX95-2;Q9NX95-3;Q9NX95-4;O15079-2	SNPH_HUMAN	SNPH							16081.5
O15083	O15083	ERC2_HUMAN	ERC2				21567.2		30074.4	1638.77		1787.56	8521.86		38348.7					4307.98		30290.8	23777.8
O15084-4	O15084;O15084-1;O15084-4	ANR28_HUMAN	ANKRD28	18731.9	87961		36264.4	42395.4	25692.2	23790.2		68330.8	54008.7	102200	65273.6		688180	170224	36981.9	36203.4	246268	66889.4	55698.9
O15085;O15085-2	O15085;O15085-2	ARHGB_HUMAN	ARHGEF11					51948.5					931.222				11686.7	3290.14	11559.6	22044.4	338266	13413.1	19115.2
O15091;O15091-2;O15091-4	O15091;O15091-2;O15091-3;O15091-4	MRPP3_HUMAN	PRORP		19593.5			13999.8				4551.15	2243.93		8027.44		17553.9		12034.8	10599.7		7894.94	14906.8
O15111	O15111	IKKA_HUMAN	CHUK	39509.1	3528.89	307264	7863.18	30768.4	36017.9	35953.7	63884.6	86108.2	67898.6	80562.6	6373.52		15548.3	8335.19	42698.8	65262.9	32999.3	115662	97060
O15116	O15116	LSM1_HUMAN	LSM1				8905.54	22186.4	44177.4	9240.03	37718	28641	27324.8		65119.6		14444	42500.1	22754.5	37727.1	32968.8	26656.8	37513
O15117-2	O15117;O15117-2;O15117-3	FYB1_HUMAN	FYB1		75418	44678.6	84718.5	271944	529324	439234	3794720	548034	322970		96593.1		8883.62	5533.94	195812	117912	2864755	748021	203365
O15118	O15118;O15118-2	NPC1_HUMAN	NPC1		16231.2	18662.6		4900.96	5774.34	10279.4		4023.78	3053.97		14910.9		13366.2		33688.8	36229.2		16715.8	12348.2
O15120	O15120	PLCB_HUMAN	AGPAT2		26021.5		6820.94	44622.1	39586.7	286756		62347.2	64812.1		44101		61729.2		147104	169291		108324	71559.8
O15121	O15121	DEGS1_HUMAN	DEGS1				2123.55	6081.07	5590.99	40387.3		6030.49	9567.65				6889.61		32583.4	69713.4		16602.4	17713.8
O15126	O15126	SCAM1_HUMAN	SCAMP1		4972.15		77453.9	22338	27911.8	72916.5	199654	37747.5	33213.6		19903.1		16787.7	5991.17	28214.6	39689.3	319692	44799.6	36394.8
O15127	O15127	SCAM2_HUMAN	SCAMP2		21187.1		22612.3	89924	103802	359406	220038	171613	152060		88579.2		77995.6	35193.7	154842	69073.1		214512	155562
O15131	O15131	IMA6_HUMAN	KPNA5										2798.12						6103.76	2931.53		10345.7	7060.99
O15143	O15143	ARC1B_HUMAN	ARPC1B		52050.2		186821	493776	872974	439050	1137490	543471	989815	6121.04	181096		6968.4	12182.2	805858	551549	1421645	307876	1565750
O15144	O15144	ARPC2_HUMAN	ARPC2	1735.53	23326.5		118916	408509	1.00222e+06	801956	124109	557548	881402	80996.4	66570.4		24903.7	43867.7	708918	2119720	451000	351488	1270225
O15145	O15145	ARPC3_HUMAN	ARPC3		19605.7		160668	584071	1386770	761618	96944.3	547414	916000	45668.6	23426		21310.9	21246.3	1083382	1212670	703366	404415	708248
O15151	O15151	MDM4_HUMAN	MDM4																			1886.64	1002.24
O15155	O15155;O15155-2	BET1_HUMAN	BET1		20121.2		67613.4	35397.3	28507.5	130784	78350.8	21466.3	13001.5		57832.6		20100.3		43117.1	83485.6	269959	33625.1	23139.6
O15156;O15156-2	O15156;O15156-2	ZBT7B_HUMAN	ZBTB7B														17257.7		13863.8		199346	15680.4	8408.61
O15160	O15160;O15160-2	RPAC1_HUMAN	POLR1C						3003.39	16652.2		8395.3	7033.24		35587.9		378092	15126.6	24895.2	13131	397570	57113.5	54529.8
O15162;O15162-2	O15162;O15162-2	PLS1_HUMAN	PLSCR1		14770.5		17096.2	33701.4	9468.47	75670		21336.6	15678.3	47446.1	2134325	77744.3	409262	171314	20785.8	66691.1		34490.9	17695
O15164;O15164-2	O15164;O15164-2	TIF1A_HUMAN	TRIM24			1072160				1044.53	12346.5	2271.58	1563.12				4055.8	290.797	3512.23	5163.94	298708	8506.64	10514.2
O15169;O15169-2	O15169;O15169-2	AXIN1_HUMAN	AXIN1						10959.2	4712.64	129552	4769.69	8703.06						6179.7		71269.5	6239.26	2618.82
O15173;O15173-2	O15173;O15173-2	PGRC2_HUMAN	PGRMC2	549290	57913.2		62690.2	112236	156826	1179610		294867	298262	82578.6	1332235		350153	294221	687430	1272365	39730.6	378274	295514
O15182	O15182	CETN3_HUMAN	CETN3			9559.98			15544.3			2582.28	4030.38						14823.3	12367.8		11770.7	16406
O15194	O15194;O15194-2	CTDSL_HUMAN	CTDSPL		37908.6		13350.2	19300.4	53337.1	87945.9	190252	63182.1	58296.1				40607.9		23096.7	82502.9		51957.2	38238.8
O15204-2	O15204;O15204-2	ADEC1_HUMAN	ADAMDEC1	15859.3	14639.9	367886	68934.5	35999.8	18272.5	13486.1	111828	25810.9	26669.7		24601.8				11233.8	19612.4	380178	12700.4	8521.24
O15211	O15211	RGL2_HUMAN	RGL2		3290.5		8192.14	20187.7	15954.7	31324.8		25171.8	28346.5		11877.9	13451000	6882.84	3529.54	11839.5	40250.1		27883	32917.3
O15212	O15212	PFD6_HUMAN	PFDN6				11951.2	49076.4	74589.2	11997.9	40427.5	53248.3	48397.3	149664	71390.8		133172	42177.2	43758.1	13310.8	124025	77082	39500.6
O15213	O15213	WDR46_HUMAN	WDR46		8054.54			22226.7	3479.92	1258.59		3206.76	10804.1				5953.13		18302.1	17551.6	144642	25978.8	28896.8
O15217	O15217;O15217-2	GSTA4_HUMAN	GSTA4														169765
O15226;O15226-2	O15226;O15226-2	NKRF_HUMAN	NKRF				10760.9		78883.9	79406.8	31302	60615.4	54815.4				26466.2		111126	60867.8	401714	43399.9	77293.9
O15228	O15228;O15228-2	GNPAT_HUMAN	GNPAT		11432.5			21037.4	13776	15114.3	103377	17639.3	14385.4						28844.2	19260.5		19572.8	16769.1
O15229	O15229;O15229-2;O15229-3	KMO_HUMAN	KMO				46604.9		10939.9	24098.8									57085.6	44836.8	488581	22151.7	15518
O15230	O15230	LAMA5_HUMAN	LAMA5	3421.34	16502.6	50720.7	4197.78	7006.54	6431.27	10835.8	28312.2	12263.2	17698.8		118941				6941.61	33689.3		6251.58	7864.86
O15231-3	O15231;O15231-2;O15231-3;O15231-4;O15231-5;O15231-6;O15231-7;O15231-8;O15231-9	ZN185_HUMAN	ZNF185		14455.2	22982.3	27355.8	61148.3	92212.6	5951.11	475993	49238.6	36982.8	1395270	152663		1039240		24677.5	8015.94	1243105	13990.5	20115.8
O15231-8	O15231;O15231-4;O15231-6;O15231-7;O15231-8	ZN185_HUMAN	ZNF185					2044.38	1709.63		24353.5	328.999					17537.2				26751.2
O15234	O15234	CASC3_HUMAN	CASC3						2248.15	3872.46	18546	5428.62	1766.59		17706.5		26484.5	10322.2	10406.9	16274.4	213984	7340.64	2218.42
O15235	O15235	RT12_HUMAN	MRPS12							2910.62			980.27						10041.7	2587.4	70197.7	1682.94	2969.78
O15239	O15239	NDUA1_HUMAN	NDUFA1							5175.07		2903.84	2024.14		3999.21		2768.48		2287.43	5334.02		6453.45	2897.64
O15240	O15240	VGF_HUMAN	VGF	7621.89	668.265	34351.4	65226.6	39895	7828.42	1016.59	81252.6	753.133	846.228						2653.03	5593.93	201642	1657.03	4293.22
O15243	O15243	OBRG_HUMAN	LEPROT		4982.97		2278.23	5887.44	6869.31	37944.6		14953.4	15023.8	14274.6	212740		37071.5	29084	3829.77	24582.7		13729	11445.4
O15247	O15247	CLIC2_HUMAN	CLIC2			158682	9468.58	14612.6						90878.8	17404.3		10821.8	23773.3	6654.59			2740.49	3958.33
O15254	O15254;O15254-2	ACOX3_HUMAN	ACOX3	1688.73	27712.7	107420	23662.4	38896.7	9551.85	9009.77		13035.8	12081.9		36992.3		126448	29478	53726.5	30712.8		26855.5	29323
O15258	O15258	RER1_HUMAN	RER1		11986.4		11812	30349.7	58843.5	439106	18118.3	98514.4	81370.1	16469.4	224378		36744.4	34254.6	237139	579918		168083	142303
O15260-2	O15260;O15260-2	SURF4_HUMAN	SURF4		23641.3		231872	55217	74700.8	720138		101013	71418.7		353481	2129030	79857.1	62605.7	322821	1016233		174052	110063
O15264	O15264	MK13_HUMAN	MAPK13	1697.85		34276.7			2988.58	3249.51		3639.51	5483.51		39031.5		80296.1		17760.3	20203.8		16390.7	60789.9
O15265-2	O15265;O15265-2;O15265-3	ATX7_HUMAN	ATXN7									745.51							8098.41	11106	43806.3	6748.52	10007.7
O15269	O15269;O15269-2	SPTC1_HUMAN	SPTLC1		5482.33		6785.42	18410.6	26762.2	203498	22210.8	57383.6	45722.6		98021.6		30016.7	22814.8	179610	125781	40687.3	110851	82094.6
O15270	O15270	SPTC2_HUMAN	SPTLC2		2405.53		37700.3	11356.8	13060	76714.4		22725.6	19834.3		46994.7		20696.5	16000.7	122060	72601.1		73355.5	49752.2
O15294	O15294;O15294-2;O15294-3;O15294-4	OGT1_HUMAN	OGT		2392.51	341479		9120	13311.1	7111.37	88354.4	26110.7	23963.8	52677.8	36353.6		25342.5	27245	57848.7	30123	66862	69469.4	131554
O15297	O15297;O15297-2	PPM1D_HUMAN	PPM1D				6475.99												6541.59	3836.24	82738	5197.36	6109.99
O15305	O15305;O15305-2	PMM2_HUMAN	PMM2		3092.02	1425.62		8401.84	33327.6	21765.5		61754.4	49568.9	39696.4	18826.4		16436.6	37848.8	26255.3	72657.6		58927.8	139568
O15315-1	O15315;O15315-1;O15315-2;O15315-4;O15315-5	RA51B_HUMAN	RAD51B									1467	833.466						1885.38			3840.14	3793.16
O15321;O15321-2	O15321;O15321-2	TM9S1_HUMAN	TM9SF1					11594.5	6919.06	25990.1		16441.8	11930.2		39962.7		13596.2		31571	52638.1		43077.8	30157.7
O15327	O15327	INP4B_HUMAN	INPP4B	3641.86			10290.1	28189.7	36350.5	16319	47791.6	30416.2	46222.9		7322.12		8265.8		13517.3	26946.5	19877.9	13517.3	36664.8
O15335	O15335	CHAD_HUMAN	CHAD	3607.47	137031	21383.5	15690.7	29015		541.235							4348.71			469023
O15347	O15347	HMGB3_HUMAN	HMGB3					121214	1233.3	5844.89	29785.8	3196.08			163739	657322	32200.5		322853	130031	1992525	150208	30002.3
O15355	O15355	PPM1G_HUMAN	PPM1G						2994.34			7379.93	4576.41	19422.2	92931.9		29946.7	2185.98	63480.1	38871.7	196434	308692	126762
O15357	O15357	SHIP2_HUMAN	INPPL1		11618.9	50661.9	21478	43549.2	50597	42463.2	161656	70281.8	56244.8	2.75244e+06	49133.9		14698.2	32722	30297.8	54076.1	315198	41663.8	91419.8
O15371;O15371-3	O15371;O15371-2;O15371-3	EIF3D_HUMAN	EIF3D		28920.7		28973.7	41859.8	76128.8	104015	330378	130876	87440.7		97710.1		70550.1	38302.4	119528	117201	415146	737857	299176
O15372	O15372	EIF3H_HUMAN	EIF3H				37164.4	62954.8	77400.1	19942.2	300801	140579	125536		371990		103942	31534.5	160894	157810	471880	854649	673413
O15379	O15379;O15379-2	HDAC3_HUMAN	HDAC3						9318.56			2382.34	1318.93		34484.4				12282.1	4895.2		16618.9	13970.6
O15381	O15381;O15381-5	NVL_HUMAN	NVL	128100									3125.7						17957.2	29326.9	127190	11946.3	21108.7
O15382	O15382;O15382-2	BCAT2_HUMAN	BCAT2		10493.2			22327.4	20532.5	1695.79		26838.3	22081.3		69458.6		19538.2		80336	29529.7	58454.5	47323.8	60215.8
O15389	O15389;Q08ET2	SIGL5_HUMAN	SIGLEC5	20043.8	1713.1		10214	11107		5269.64		354.014						5201.55	26003.7	46865.4	665100	26697.5	21990
O15391	O15391	TYY2_HUMAN	YY2						253.346										31827.5		479000		1923.63
O15394	O15394	NCAM2_HUMAN	NCAM2	4786.6	6793.94	34785.5			1011.73
O15397	O15397;O15397-2	IPO8_HUMAN	IPO8				481952		6618.94	7812.51		9745.74	10765		19408.8		32848.3		13884.5	28640.2		43144.9	37130.2
O15400;O15400-2	O15400;O15400-2	STX7_HUMAN	STX7		46475.2	55931.2	58952.9	186083	268262	172164	6146745	110966	100153	345822	2500220	1528435	1044010	505484	236142	155848	2280560	182948	123095
O15417	O15417	TNC18_HUMAN	TNRC18	2930.84	11030.2	29961.5	87067.2	40878.2	18110	12914.4		27136.8	35443.1						11559.5	51474.4	383692	35744.4	11977.2
O15427	O15427	MOT4_HUMAN	SLC16A3		14314.2		23988.7	65590.4	56513.7	342910	360841	128158	96510.6		18912.8		4587.65	5121.16	76314.1	244036	4286860	134855	85905.2
O15431	O15431	COPT1_HUMAN	SLC31A1		1923.42					1800.7		1325.6		2609.91	82091.5		22654.4	13813		5168.62		1960.69	355.033
O15438	O15438;O15438-2;O15438-4	MRP3_HUMAN	ABCC3	7002.52	10689.6		57705.2	10397.7	12403.8	62913.6		24541.3	18542.5		36243.1				8241.54	31269		17728	9664.78
O15439	O15439;O15439-2;O15439-3;O15439-4	MRP4_HUMAN	ABCC4	4148.44	27896.5	26683.8	22485.6	72563.3	61052.9	315077	52592.6	107018	91890.8	74746.6	1635280		418656	308488	49451.7	191299	84748.7	87096.4	51072.1
O15440	O15440;O15440-5	MRP5_HUMAN	ABCC5		55304.8		27779.3	23164.7		5236.93				65692.6	356701		98322.1	67704	20769.4	187664		5771.33	13938.8
O15446;O15446-2	O15446;O15446-2	RPA34_HUMAN	POLR1G							26764.5	8566.06	22808.5							13136.2	100728	285872	33264.7	16538.4
O15466;O15466-2	O15466;O15466-2	SIA8E_HUMAN	ST8SIA5				21848.9	9894.35							104937		15618.1	11146
O15467	O15467	CCL16_HUMAN	CCL16	6129.28	444371	429522		42525.8			40781.9												16108.2
O15484	O15484	CAN5_HUMAN	CAPN5		8177.6	35007.5		13690	1725.57	8520.82		5428.84	3300.91	59347.4	471817		190498	157008	6589.65	8202.22		9618.64	5868.94
O15498	O15498;O15498-2	YKT6_HUMAN	YKT6		7076.15			24921.4	52498.7	42938.6	354899	26288.7	29174.1	45056.1	87367		175406	42467.2	56685.6	93181.5	197724	18501.5	20648.2
O15504	O15504;O15504-3	NUP42_HUMAN	NUP42						32541.9			47331.6	29871.7				69073.3		125390	60266.7	4137220	46307.2	31426.8
O15511	O15511;O15511-2	ARPC5_HUMAN	ARPC5		30486.8	12660.9	166134	710629	1600235	868529	245300	674078	1335265	265830	64874.6		23960.5	22828.9	852084	1359175	597266	377800	953279
O15514	O15514	RPB4_HUMAN	POLR2D									2738.71			20737.8		13096.9		26128.2	10826.3	98151.4	74305.8	10693.9
O15525	O15525	MAFG_HUMAN	MAFG					6312.91	3562.15	9687.14	24055	1688.01	4792.95		8381.9				46825.6	13877.7	63198.2	3380.37	13682.9
O15527	O15527;O15527-2;O15527-3;O15527-4;O15527-5;O15527-7;O15527-8	OGG1_HUMAN	OGG1																32853.2	21622.6		7543.7	17877
O15530	O15530;O15530-2;O15530-3;O15530-4	PDPK1_HUMAN	PDPK1		1481.82		7253.21	10234.3	17328.3	9153.4	81736.4	34749.3	27912.2		20133.6		17017	11854	20358.2	23328.2	159902	44506.4	73955.4
O15533;O15533-3	O15533;O15533-2;O15533-3	TPSN_HUMAN	TAPBP		19919.2		18688.3	43943.2	50736.4	494315		182126	177838		22661.8		8099.37	4468.55	481756	492998		341344	233770
O15541	O15541;Q8IZP6	R113A_HUMAN	RNF113A								20110.4						21583.3		14727.7		248666	27515.5	15192.7
O15550	O15550	KDM6A_HUMAN	KDM6A				61043.9	64426.3	5583.02				468.263				131814		12094.4	7948.53		13380.5	16673.8
O15551	O15551	CLD3_HUMAN	CLDN3		13970.6		24220	42851.7	77129.6	226081	271837	111595	108165		69753.1				16909.1	40228.7	245564	34301.2	22894.8
O15553	O15553;O15553-1;O15553-3	MEFV_HUMAN	MEFV				37436	27382.3	9025.89	1853.55		2069.79					42483.8		21408	24029	352697	20984.7	34786.1
O15554	O15554	KCNN4_HUMAN	KCNN4		25521.8		810.229	11093.2		2744.7		4736.15			720672		173480	118659	5742.11	9325.04		3305.85
O43143	O43143;O60231;Q14562	DHX15_HUMAN	DHX15		11089.9	19673	506302	17442.3	7459.86	6427.18	22763.5	10088.9	12017.5	28513	82468.5		44618.3	126984	145785	219661	2093736	162780	527125
O43148;O43148-2	O43148;O43148-2	MCES_HUMAN	RNMT						2873.88	24535.7		8532.98	4587.51			902199	48555.1		45833.6	69096.4	568116	26817.8	70641.1
O43149	O43149;O43149-3	ZZEF1_HUMAN	ZZEF1		15485.4	859236	23235.2	68412.3	74064.4	95659.2	755938	146014	85130.2	148796	86847.7		539476	75148.4	42193.9	112632	261826	217825	99609.7
O43150	O43150;O43150-2	ASAP2_HUMAN	ASAP2		14633.9		23605.8	68660.7	135311	113944	449572	88023.1	101653						38965.2	78151.5	367816	40167.2	88544.8
O43150-2	O43150-2	ASAP2_HUMAN	ASAP2		8339.38	8008.18		19071.5	27547.4	17822.5	1.18513e+06		9810.35						4447.6	9892.91	363506
O43156	O43156	TTI1_HUMAN	TTI1						2818.68	1983.01		6467.42	5487.1		3218.93			13918.3	4066.59	5819.82		9581.12	12285.8
O43157	O43157;O43157-2;O43157-3	PLXB1_HUMAN	PLXNB1	4937.2	7447.03	12598.4	477353	15638.4				12428.4	15279.5		53988.7		40990.9		100389	325926		19735.2	45882.8
O43159	O43159	RRP8_HUMAN	RRP8										1971.99						21660.1	21362.6	104363	7226.23	9420.59
O43164;O43164-2	O43164;O43164-2	PJA2_HUMAN	PJA2						1586.08		12016.2	1194.78									44515.3	4736.8	745.006
O43166;O43166-2;O43166-3	O43166;O43166-2;O43166-3	SI1L1_HUMAN	SIPA1L1								54172	2095.32					49867.6		6699.2	18909.7	169592	7963.43	15119.8
O43169	O43169	CYB5B_HUMAN	CYB5B		16244		8107.13	31179.5	39131.5	454044	46151.1	124171	91439.4	10608.1	267232		56079.6	35874.2	410408	939920	19372.5	194102	136331
O43172;O43172-2	O43172;O43172-2	PRP4_HUMAN	PRPF4			41642.7			3084.18		44445.5	5404.93	4881.51		31007.5		29909.8		89698.9	41284.4	131022	147950	144629
O43175	O43175	SERA_HUMAN	PHGDH		2417.6		13633	6506.07	7189.04	9396.15		8381.82	8551.85		629934		249483		72208.8	262766	79089.9	87014.4	161750
O43181	O43181	NDUS4_HUMAN	NDUFS4					22706	32174.5	34843.9	12644.6	47913.2	35457.6		74535.4		38298.5	3270.57	198839	24309.8	72715.3	54989.9	35986.2
O43182;O43182-4	O43182;O43182-4	RHG06_HUMAN	ARHGAP6		144245	176809	96132.5	269806	500092	281208	2531330	389296	400092				3040.85	58389.1	143349	114425	2076150	152558	174038
O43187	O43187	IRAK2_HUMAN	IRAK2				4325.05		4132.75	2617.11	30199.6	10622.9	8923.11				3789.27		4271.62			5456.33	6526.6
O43189	O43189	PHF1_HUMAN	PHF1		1162.44														43101.4	8901.06		10101.6	13321.1
O43189-2	O43189;O43189-2	PHF1_HUMAN	PHF1				3132.88		2091.66	2176.03	12972	4866.97	3361.45		5332.55				64741.6	19469	78039.7	32058.5	45607.6
O43236-7	O43236;O43236-2;O43236-3;O43236-4;O43236-5;O43236-7	SEPT4_HUMAN	SEPTIN4					6327.09	63308.1	6269.49	44728.7	2926.2	3113.04		1070090	11391900			20643.2	11144.6		8172.33	7652.88
O43237	O43237;O43237-2	DC1L2_HUMAN	DYNC1LI2			11507.7	8254.9	13887.1	23523.5	11102.5	315408	26917	27515.2		78001.1		96706.5		36142.2	17682.4	624904	42775.8	94505.5
O43240	O43240	KLK10_HUMAN	KLK10	36882.1				7932.68		3188.81							69171
O43242	O43242;O43242-2	PSMD3_HUMAN	PSMD3		28948.1		20334.2	75631.1	75473.5	59549.7	182115	120484	107066	365632	706068	532496	3156695	832234	96350.1	279986	528386	168944	298642
O43251;O43251-10;O43251-2;O43251-4;O43251-5;O43251-6;O43251-7;O43251-8;O43251-9	O43251;O43251-10;O43251-2;O43251-3;O43251-4;O43251-5;O43251-6;O43251-7;O43251-8;O43251-9	RFOX2_HUMAN	RBFOX2												20912.8		21316.5	17601.7	119108	64439.2	110781	11444.7	7895.95
O43252	O43252	PAPS1_HUMAN	PAPSS1					16132.6	17468.7	12277.3	26447.2	26970.8	26378.5		84456.8		32946.1		26392.7	21962.8	247937	38566.4	86481.6
O43264	O43264	ZW10_HUMAN	ZW10		4102.02		5436.86	30521.6	28676.5	35824.5	44857.1	59882.5	62004.1	11034.8	47064.2		74844.1	72398.4	98085.9	63767.6	13048.8	41410.8	84014
O43278	O43278;O43278-2	SPIT1_HUMAN	SPINT1			4605.76	7574.23					36542.3			15803.3		39754.2		3498.06			2186.14	67093.6
O43280;O43280-2	O43280;O43280-2	TREA_HUMAN	TREH	1631.91	4563.52			12131.2
O43286	O43286	B4GT5_HUMAN	B4GALT5	7880.07	57317.9	2712.73	30632.6	15840	19044.9	47670.4	7613.88		40634.3				17728.5		41918.9	92149.9		73459.1
O43290	O43290	SNUT1_HUMAN	SART1	144532				55235.8		6193.03	25592	4330.29	5536.23		31820.6		15039.9		42733.6	77685.9	312402	25933.8	20552
O43291	O43291;O43291-2	SPIT2_HUMAN	SPINT2		80817.6		81171.3	121481	2554.83	11205.9	11618.2	2384.55	2950.74		17844.2		9986.47		3085.04	5864.88		3794.74
O43292	O43292;O43292-2	GPAA1_HUMAN	GPAA1						12016.8	59238.7		13889.1	14518.1		178973		29349.9		302095	171884		104543	59862.7
O43293	O43293	DAPK3_HUMAN	DAPK3					10616.4	6121.45	15453.6		14235.4	15600.5		62030.2				39165	12941.4		14690.8	34843.4
O43294	O43294;O43294-2	TGFI1_HUMAN	TGFB1I1		31996.3	15919.7	67875.1	226748	247634	62594.1	720678	256146	203739		1.97645e+06		161298	844764	72758.5	30623	571904	97729.4	142152
O43296	O43296	ZN264_HUMAN	ZNF264																9093		9712.88	3989.25	1921.93
O43299	O43299	AP5Z1_HUMAN	AP5Z1					2018.26		3531.32		5623.62	5282.72				8379.24		6371.07	25328.4		16094.9	15999.4
O43301	O43301	HS12A_HUMAN	HSPA12A				8619.55								15756.6
O43303;O43303-2	O43303;O43303-2	CP110_HUMAN	CCP110								29006.5	307.161					1165.76		2074.55		88901.3	3321.03	3139.11
O43304	O43304	S14L5_HUMAN	SEC14L5				26121.8	15308.6	11409.2	10601	48660.4	25820.1	21406.4							11506.2		7232.14	12096.4
O43306;O43306-2	O43306;O43306-2	ADCY6_HUMAN	ADCY6		22790.8		35939.8	83457.4	58134.9	254695	705308	111138	75875			1155620			30371.1	85388.4	725550	57849.1	39832.2
O43310	O43310;O43310-2	CTIF_HUMAN	CTIF					13737.2	7355.51	16932	57964.4	8771.29	10746.8				8940.95		4016.93	8858.8	31777.8	4711.55	7412.84
O43312-2	O43312-2	MTSS1_HUMAN	MTSS1							8004.6		1636.68	1142.31						3023.47			1443.56	3257.19
O43312;O43312-5	O43312;O43312-4;O43312-5	MTSS1_HUMAN	MTSS1		22286.9		22893.5	42652.9	59864.3	85638.1	600932	70662.5	60193.8				5854.5	7527.05	42862.3	67784.1	714172	18091.3	23959.3
O43314	O43314;O43314-2	VIP2_HUMAN	PPIP5K2			9802.5	7189.32	11245.4	9655.08	10607.4	89756.1	22563	15729.1		57083.8		104907	82228.1	13960.4	13606	685405	33717.8	44258.9
O43318	O43318;O43318-2	M3K7_HUMAN	MAP3K7		8288.39		7264.28	20779.4	20678.8	7700.71	90585.5	22738	28795.8	79218.2	15939.6		28787.4	29433.7	13761.6	8870.64	109804	14096.9	30789.3
O43323	O43323	DHH_HUMAN	DHH		11114.2		5349.91	21642.9
O43324	O43324	MCA3_HUMAN	EEF1E1			70484.4	2404.59	21099.8	25255.7	11163.5	34680.7	51545.2	34872.2		43354.7		58611.4		67480.2	26417.5		78810.8	170346
O43353	O43353;O43353-2	RIPK2_HUMAN	RIPK2					52799.4	16200.5	6708.27	407792	13211	16372.4				10302.1		9365.75	7764.65	269064	13813.3	27183.3
O43379;O43379-4	O43379;O43379-2;O43379-3;O43379-4	WDR62_HUMAN	WDR62				21234.1	50306.3	99306.9	55074.2	267578	35472.2	14068				26532.8	43448.9	164838	121315		104148	23070.6
O43390	O43390;O43390-2;O43390-4	HNRPR_HUMAN	HNRNPR		20606.1			30233.7	25133.8	33089.5	160693	15519.3	29860.8		63298.9		23331.2	27158.9	371598	209590	196410	45079.7	356420
O43390-4	O43390-2;O43390-4	HNRPR_HUMAN	HNRNPR	3690.81				26396.8	39720.7	77999.9		14864.5		427285			153174	205400	22747.2	18503.4			21956.1
O43395	O43395	PRPF3_HUMAN	PRPF3					14349.6	6023.65	9479.54	3509500		9231.06		118308		37452.9		77931.7	102809	1504055	26195.8	92756.5
O43396	O43396	TXNL1_HUMAN	TXNL1				30315.8	92562.4	332392	76194.5	43452.8	186454	130910	1195800	388392	1704150	3765340	231564	132477	71738.2	219709	523537	38021.9
O43399;O43399-5;O43399-7	O43399;O43399-5;O43399-7	TPD54_HUMAN	TPD52L2		6382.55	26752.8	20197.3	107031	268224	143708	2918615	169070	249702	45627.8	43738.2		68827.2	44727	210850	351268	1572110	197535	319174
O43402	O43402;O43402-2	EMC8_HUMAN	EMC8				16076.4	30368.3	25892.5	11968.3		37345	34912.2				24950.8		127870	58115.8		58638.6	39593.6
O43405	O43405;O43405-2	COCH_HUMAN	COCH	461.855	5599.14	9085.02			10237.9	2459.08	17801.5	7679.86	7743.77						11960.8				3808.8
O43414;O43414-2;O43414-3	O43414;O43414-2;O43414-3	ERI3_HUMAN	ERI3					8588.05	7707.21	2245.86		3222.66	2839.68				5491.86		14009.2	11003.5		5151.58	5462.99
O43422	O43422;O43422-2	P52K_HUMAN	THAP12				29433.5		5453.61			6228.41			5186.48				8548.92	3532.79		7514.04	8160.22
O43426	O43426;O43426-2;O43426-4	SYNJ1_HUMAN	SYNJ1		2187.39		7619.3	13669.3	8586.61	6931.23	112470	4851.83	11224.6	62149.4	24071.9		19796.2	56871.2	7348.47	16800.5	166338	6673.73	36007
O43427;O43427-2	O43427;O43427-2	FIBP_HUMAN	FIBP		4428.6			25746.8	31490.9	33984.2	29405.1	43074.8	61472.9	37996.2	54294.5	6889160	58776.1	59871.2	29645.8	78086.7	37729.8	42852.5	83484
O43432;O43432-3	O43432;O43432-3;O43432-4	IF4G3_HUMAN	EIF4G3		18747.9		14430.2	33213.9	45918.9	48216.8	216256	59343.5	56476.1	471529	46421.6		92011.1	62130	22432.5	70988.4	222380	53440.3	42939.7
O43447	O43447;O43447-2	PPIH_HUMAN	PPIH				5338.24	12075.1	26503.4	11034.6		16803.9	13469	77765.2	33607.1		16400.6	12020.5	77441.7	77454.8	83848.7	40233.1	42019.8
O43451	O43451;O43451-1	MGA_HUMAN	MGAM					12776				32245.7							17493.2			14863.7	12899.1
O43463;O43463-2	O43463;O43463-2	SUV91_HUMAN	SUV39H1					7849.05		1800.18									11678.4			8760.57
O43464	O43464;P83110;O43464-2;O43464-3;P83110-2	HTRA2_HUMAN	HTRA2					9552.53	19572.9	10560.6		17559.8	14549.4		9513.98		5396.4		19312.2	11693.6		9163.56	7424.29
O43488	O43488	ARK72_HUMAN	AKR7A2		11626.2		40307.7	90217.2	171464	54072.9	69905	127578	160811	393310	83459.3	638296	77592	162698	106881	54949.9	343926	60924	163370
O43491	O43491	E41L2_HUMAN	EPB41L2				1378.29				3839.41		625.323		16053.9		3766.85	2098.14			18355.8	3022.43	1626.31
O43491-4	O43491;O43491-2;O43491-3;O43491-4	E41L2_HUMAN	EPB41L2		18636.1	36048.2	42467.4	44703.8	12946.5	11977.9	141539	16407.2	11142.1	153754	75537.9	390292	242270	69732.5	44041.9	57986.6	434080	75090.4	56032.3
O43493-5	O43493;O43493-3;O43493-5;O43493-7	TGON2_HUMAN	TGOLN2	4675.94	7773.44	901019	112769	8064.91	15563.8	30055.4	106042	59740.3	57267.4		73850		19094.6		37882.6	95532.4	169188	111634	89807.4
O43504	O43504	LTOR5_HUMAN	LAMTOR5						2321.79	1106.1	12883.2	2611.26	842.667				1390.98		2719.36		16632.5	2978.34	2081.18
O43505	O43505	B4GA1_HUMAN	B4GAT1	4106.23			26910.8		5402.1	1802.35									8943.65	7501.47		5348.21	4746.73
O43508-2	O75888;O43508-2;O75888-2;O75888-4;O75888-5	TNF12_HUMAN	TNFSF12		5740.81	9810.68	4869.29		9611.36	61550.2	8161.36	5276.66	10520.6						8960.51	70857.1	22526.2	5822.59	7891.03
O43516;O43516-3	O43516;O43516-2;O43516-3	WIPF1_HUMAN	WIPF1		75621.6	168843	68205.2	322383	359962	265878	7127085	249742	507559		112216				350192	302840	7454595	509919	1626860
O43520	O43520	AT8B1_HUMAN	ATP8B1	3299.36											25903.2
O43521;O43521-12;O43521-4;O43521-8	O43521;O43521-2;O43521-3;O43521-6;O43521-12;O43521-4;O43521-5;O43521-7;O43521-8;O43521-9	B2L11_HUMAN	BCL2L11	3732.98						2128.77									28167.3	21492.3		9070.01
O43524	O43524;O43524-2	FOXO3_HUMAN	FOXO3						4018.38	15287	61138.6		1573.06		15919.6		7648.55	9959.51	16023.9	3929.06	60799.6		4499.53
O43548	O43548	TGM5_HUMAN	TGM5					6323.52									3805.24				18984.5
O43561	O43561;O43561-2;O43561-3	LAT_HUMAN	LAT			50147.6	4161.32	15941.1	19379.2	21932.8	212889	29398.8	18362.8						7888.11	42439	286156	24987.3	10555.8
O43566	O43566	RGS14_HUMAN	RGS14																12759.5	16086.2		12324.8	20041.5
O43566-5	O43566-5;O43566-6	RGS14_HUMAN	RGS14					6646.43	1587	408.073		2854.69	1971.47						22164.6	23455	31089.2	31566.7	36461.1
O43567	O43567	RNF13_HUMAN	RNF13			21494.6		5452.49	2792.16	8199.22	59225.8	4740.63	6707.12		20679.2				9502.69	14005	220254	7111.19	5077.99
O43572	O43572	AKA10_HUMAN	AKAP10		158172	102502	72244.9	11081.8	8722.93	5917.73	117834	13641.9	13576.8				8077.02	7480.29	5861.79	9972.06	65543.9	8727.98	15586.6
O43583	O43583	DENR_HUMAN	DENR		45654.4		9679.88	41708.1	121392	324874	560494	30990.1	19497.3	667738	2319500	181020	179374	49332.6	122174	68408.4	237261	21868.4	17082.8
O43586;O43586-2	O43586;O43586-2	PPIP1_HUMAN	PSTPIP1						38723.3				2306.94						38631.1	26585.9	166390	35192.8	85273.8
O43592	O43592	XPOT_HUMAN	XPOT				11178.6	48151.6	36854	21053		23417	51153.6		36996.6		21006.4	42017.3	47249.8	57814.6		26357.8	118156
O43597	O43597	SPY2_HUMAN	SPRY2						1289.92	1051.22	9552.92	1505.55	884.302										315.787
O43598	O43598	DNPH1_HUMAN	DNPH1					21575.3	11546.8	2706.36			1753.87	36047.2	186076	104678	6326.52	15205.5	10046.2	8555.78
O43615	O43615	TIM44_HUMAN	TIMM44		6366	18329.4	10519.8	19330.9	40112.2	92725	161858	73196.6	66196.3		39431.8		2441.13	1675.57	144854	153742	416099	75341.6	79170.3
O43617	O43617;O43617-2	TPPC3_HUMAN	TRAPPC3				9304.51	18700.3	55550.1	26235.3	68566	45189.3	57613.4	51456	40230.1		51370.9	21720.2	51254.4	76376.4		54739.8	84507.1
O43633	O43633	CHM2A_HUMAN	CHMP2A		44798.4		30015.1	55121.7	156945	194311	341976	110966	79723.8	229039	879728	144024	245800	72877.9	203739	388505	153382	90035	117390
O43639	O43639	NCK2_HUMAN	NCK2		12382		32853.5	123888	212084	30384.1	213880	121428	112088		19032.4		49350.9		63844.2	29899.3	120586	41583.9	48024.1
O43660;O43660-2	O43660;O43660-2	PLRG1_HUMAN	PLRG1	11914.8					38185.8	22593.1		35403.8	66164.8		45707.6		30366.2		70438.6	47613	413429	29451.7	63005.1
O43665	O43665;O43665-1;O43665-2	RGS10_HUMAN	RGS10		9782.24		17552	53948	236987	25795.7	61905.7	93484.1	100198	500864	104674	313990	19676.6	34582.9	108981	48954.9	56960.1	26067.5	30286.5
O43670;O43670-4	O43670;O43670-2;O43670-4	ZN207_HUMAN	ZNF207					7815.99	5548.35	6210.77	71124.2		6111.39		14631.8		10909.6	20272.8	116795	16165.4	557160	43278.9	299423
O43674;O43674-2	O43674;O43674-2	NDUB5_HUMAN	NDUFB5		2391.33			18255	29002.8	133228		36837.1	30158.8		46525.4		54925.2		281639	56861.8	187620	103525	79358.7
O43676	O43676	NDUB3_HUMAN	NDUFB3		12616.1			40126.2	75840.7	323544		112584	96417.4		91617.6		96550.6		751420	1105967	55166.1	296095	227736
O43678	O43678;O43678-2	NDUA2_HUMAN	NDUFA2				10416.6	39854.8	88065.1	3408.14	29721.9	142967	1465.47		63968.8		86502.1		416272		78593.4	113687	88522.8
O43681	O43681	GET3_HUMAN	GET3		16982		129802	112046	143124	132058	102813	256292	229373	2016480	403038	979832	7801490	521482	187040	261139	619550	395931	187148
O43684;O43684-2	O43684;O43684-2	BUB3_HUMAN	BUB3				23414.2	7302.89	9064.51	8878.49		16055.6	16967.2		79995.1		8255.62	8710.02	151380	228408	80786.2	277699	515609
O43688-3	O43688-3	PLPP2_HUMAN	PLPP2						9956.09				4975.49
O43704	O43704	ST1B1_HUMAN	SULT1B1						26498.1	15182.2		6125.35	16808.1		131759				35955.8	34541.4	259909	41173.7	90712.9
O43707	O43707;O43707-2;O43707-3	ACTN4_HUMAN	ACTN4			22545.9	213981	815628	1418965	73748	381067	441193	480498	178198	59959.2		95162	61749.9	831140	162004	606884	490454	266474
O43708	O43708;O43708-2;O43708-3	MAAI_HUMAN	GSTZ1						34894.2	25716.5		44897.1	34644.4	89779.3	101949		31636.1		50553.1	44763.6		29227.8	38213.8
O43709;O43709-3	O43709;O43709-3	BUD23_HUMAN	BUD23										4285.18						16016.3	26199.1		19801	23146.8
O43715	O43715	TRIA1_HUMAN	TRIAP1								32304.2								4065.62		176472
O43716	O43716	GATC_HUMAN	GATC						5439.39			4909.06	5858.18						19813.3		147271	7743.14	9282.3
O43719	O43719	HTSF1_HUMAN	HTATSF1								29429.2	1237.85			11470.3		29200.8	9572.77	20482.2	15202.4	220581	39024.2	23496
O43736;O43736-2	O43736;O43736-2	ITM2A_HUMAN	ITM2A							985.835									5128.26	4398.63		5396.7	3481.2
O43741	O43741	AAKB2_HUMAN	PRKAB2					16773.5	10514.9	4933.8	100892	15530.4	17099.5					4058.66	6179.13			5049.18	10269.1
O43747;O43747-2	O43747;O43747-2	AP1G1_HUMAN	AP1G1		5508.74		10532.1	65017	124766	103486	60392.2	77204.6	149163	198282	12914.5		67884.7	46908.8	106413	150712	107014	74199.6	201870
O43752	O43752	STX6_HUMAN	STX6					19968.3	20572.8	17185.5	116446	17863.8	16477.6		193922		73324.1	35197.2	22715.2	19477.4	96361.6	25987.2	19789.5
O43759;O43759-2	O43759;O43759-2	SNG1_HUMAN	SYNGR1							2590.15			20570.9	17173.1	77977.9		104620	54191.8	19068	54930.4		28932.4	22259.8
O43760-2	O43760;O43760-2	SNG2_HUMAN	SYNGR2		12089.7		15334.5	21115.7	33743.6	144722		57736.6	49822	56076.9	240460		369876	151260	185388	399677		304264	197388
O43765	O43765	SGTA_HUMAN	SGTA				24399.6	28416.1	56872.1	3862.78	100225	35482.4	48550.8	302154	41186.4		411980	214164	31813.3	7854.4	201342	38340.8	20521.5
O43766	O43766;O43766-2	LIAS_HUMAN	LIAS						1271.65			5214.97			2302.47				6982.42	7303.17		4613.14	4415.71
O43768;O43768-3	O43768;O43768-8;O43768-2;O43768-3;O43768-4;O43768-5;O43768-6;O43768-7;O43768-9	ENSA_HUMAN	ENSA		5671.39	97698.9	8289.73	22334.2	86969.7	45612.8	922996	27512.7	26387.2	158350	123903	14403350	3837.83	3292.8	50935.2	59532.7	2610840	5109.82	4251.98
O43772	O43772	MCAT_HUMAN	SLC25A20		17216.3		63941.2	86758.3	59997.8	190683		83861.8	53575.6		24064.3		4162.16	3383.75	506566	660222		208734	140927
O43776	O43776	SYNC_HUMAN	NARS1		14542.4		5635.11	39565	66797.1	63183.9	146344	31243.5	97208.6	62033.8	35420.5		308247	34436.9	195633	258002	222512	32186.8	416010
O43791	O43791	SPOP_HUMAN	SPOP																11929.1			5997.9	4729.91
O43795;O43795-2	O43795;Q9UBC5;O43795-2	MYO1B_HUMAN	MYO1B		8754.99			23857.1		3288.79		4822.27			97277.8		33523.8		37829.8	73178.6	679420	98409.8	42243.2
O43805	O43805	SSNA1_HUMAN	SSNA1					1518.48	2441.41	555.036		604.229	1201.41		14615.9		1296.74	5126.49	15826.8	1883.57		4441.4	4203.93
O43808	O43808	PM34_HUMAN	SLC25A17					5592.69	3559.4	19729.5		6662.27	8621.85				4848.33		9989.61	21547.9		11877.2	9195.18
O43809	O43809	CPSF5_HUMAN	NUDT21		1743.29			5518.93	11199.4	5140.77	60486.8	6622.61	6221.77		96647.7		83782.1	31513.2	175762	95491.1	106844	20694.4	206948
O43813	O43813	LANC1_HUMAN	LANCL1		11715.8		50363.6	108108	145016	57629.4		117742	116912	841633	467266	727482	165168	468852	116453	188808		47844.6	159786
O43815	O43815;O43815-2	STRN_HUMAN	STRN		13041.2		13886.7	54395.8	60971.2	55876.3	591805	71276.9	61731.7		662624		38162.4	449800	72560.3	33197.7	668830	122706	130388
O43818	O43818	U3IP2_HUMAN	RRP9				19064.5			8888.16		2041.18	3407.49		35658.9		26482		81143.4	63082.6	162956	38455.4	39379.6
O43819	O43819	SCO2_HUMAN	SCO2						759.34	1894.43	2394.72	4323.38	3223.28		8224.05		7669.44		6089.77	8727.12	15903.1	5972.91	6681.07
O43820;O43820-2	O43820;O43820-2	HYAL3_HUMAN	HYAL3						4818.21	7646.32		6280.01	7698.19										4939.16
O43822-3;O43822-4	O43822;O43822-2;O43822-3;O43822-4	CF410_HUMAN	CFAP410						3660.88	7208.95	20057.3	10434.3	7752.52				4175.01		3513.31	7656.8		11630.4	10177.3
O43823	O43823	AKAP8_HUMAN	AKAP8						1185.43						31809.9		17636		6664.24	9329.44	138128	9572.97	7104.51
O43824	O43824	GTPB6_HUMAN	GTPBP6	37258.9			4978.44		1746.92	5076.49		2618.18	1599.68				5513.16		28641.8	14493.1	161271	16331.2	20612.2
O43826;O43826-2	O43826;O43826-2	G6PT1_HUMAN	SLC37A4	19068.3				18945	15939	72305.4		23232.2	15500.4	141477	254512		84039.8	41659.8	33343.2	84838.8		23933.7	18765.7
O43829	O43829	ZBT14_HUMAN	ZBTB14																4060.64		7981.72	13035.9	6861.44
O43837	O43837;O43837-2	IDH3B_HUMAN	IDH3B			43889.9	7196.66	18760.5	21411.8	24308.2	52410.8	36555.9	24763.5		72940.5		42950.5		109735	81567.1	325237	81479.6	108206
O43847;O43847-2	O43847;O43847-2	NRDC_HUMAN	NRDC	21196.4	3916		13535.5	24717.9	36070.7	17775.8	655968	85898.4	21538.2	46414.3	27290		506092	34403.4	31096.7	41924.9		212124	18511.8
O43852-8	O43852-2;O43852-4;O43852-7;O43852-8	CALU_HUMAN	CALU				42681.1	52562.7	177984	22513.5	388786	161334	141605		13307.9				140826	12558.6	1332655	91686.1	72231.1
O43852;O43852-3	O43852;O43852-15;O43852-2;O43852-3;O43852-4;O43852-5;O43852-6;O43852-8;O43852-9	CALU_HUMAN	CALU	1608.41			133357	165920	583014	51443.3	6214575	273454	279660		151428		111648	70602.6	242086	23011.3	3264120	132562	84960.4
O43854;O43854-2	O43854;O43854-2	EDIL3_HUMAN	EDIL3				2788.38	12630	1028.92		387032	2113.22	1602.63			645921	4394.75				103522	2614.87
O43861;O43861-2	O43861;O75110;O43861-2;O75110-2	ATP9B_HUMAN	ATP9B		3317.59			9754.16	8718.05	19391.8	313774	10061.5	10138.5				9134.45		15210.8	16512.5	172258	14616.6	10546.2
O43865	O43865	SAHH2_HUMAN	AHCYL1	10794.7			1296850	33441.6	36104.7	26832.2	489136	22644.4	11344.8		76361.5		33622.4		23397.3	232528	554064	33190.5	23019.5
O43866	O43866	CD5L_HUMAN	CD5L	644130	607177	160676	2409610	4780070	12598.6			8350.41	8544.42					18922	88382		575532	11092.1	14199.3
O43895	O43895	XPP2_HUMAN	XPNPEP2	5888.29	13600.2			23206.5											16501.3
O43896	O43896	KIF1C_HUMAN	KIF1C						806.543		3391	1725.15					5336.97		1547.95			4083.45	3863.32
O43900	O43900;O43900-2	PRIC3_HUMAN	PRICKLE3						139.152				719.477									4225.01	2971.32
O43909	O43909	EXTL3_HUMAN	EXTL3		7725.72			6466.15									3841.94		2682.84	7202.91		2934.83	1991.29
O43913	O43913;O43913-2	ORC5_HUMAN	ORC5						1070.05			1518.2	1824.34				3984.01		39813	24443.7		25296.9	30926.2
O43914;O43914-2;O43914-3	O43914;O43914-2;O43914-3	TYOBP_HUMAN	TYROBP		7919.99		7000.93	19679.8	942.983	5301.08		2177.45	1441.59		6564.53				51430.4	27224.5	18323.3	58172.4	43217.9
O43920	O43920	NDUS5_HUMAN	NDUFS5		10938.8		5362.34	16565.5	34847.2	39545.9	106618	67643.9	39959.5		91602.7		30730.8	2285.93	335868	86075.6	249824	101367	126901
O43924	O43924	PDE6D_HUMAN	PDE6D				38254.9	7745.05	10078.8	3162.44		7739.84	7575.91						12373.1	5889.45		4330.39	4463.89
O43929	O43929;O43929-2;O43929-3	ORC4_HUMAN	ORC4									3591.12	1205.07		71765.2		20658.9		15324.3	31203.2		9810.31	41488.1
O43933	O43933	PEX1_HUMAN	PEX1		10794.3				4714.91	6649.26	61335.5	8258.4	6046.51				15396.7		16062.3	20784.9	203211	11003.3	11687.5
O60216	O60216	RAD21_HUMAN	RAD21			101317			7218.95		58844.7	8195.52	7473.84		65602.1		24643.7	13587.9	164044	90510.6	745497	198730	179010
O60218	O60218	AK1BA_HUMAN	AKR1B10							23392.8					59422.4		431525
O60220	O60220	TIM8A_HUMAN	TIMM8A					9400.76	15002.8	7930.68		5274.99	9355.98		7861.03		20101.6		39164.7	47930.4		14127.9	19561.2
O60229-5	O60229-5	KALRN_HUMAN	KALRN						1856.08		20331.1	4112.6	5936.49									1848.58
O60229-6	O60229;O60229-4;O60229-5;O60229-6	KALRN_HUMAN	KALRN	53970.3	41454.7	24941.2	49611.3	140948	231786	329134	1.28999e+06	295198	214691		104719		40447.3		82752.1	101423	1240757	109809	98417.7
O60231	O60231	DHX16_HUMAN	DHX16			15590				13464.4			4161.47		16165.3		12220.6		13375.7	17426.1	222228	9641.54	45583.4
O60232	O60232	ZNRD2_HUMAN	ZNRD2				1487.83	3263.85	3808.11		414075	5332.39	5456.15		38546.4		25522.8	15159.5	9523.08	7507.83		30969.3	37551.9
O60234	O60234;P60983	GMFG_HUMAN	GMFG		12063.1		18611.3	72357.9	234692	34261.7	89086.8	36878.5	28637.5	19398.9	16406		5387.49	3523.5	180704	69061.9	78125.1	36304.7	30050.1
O60235	O60235	TM11D_HUMAN	TMPRSS11D													19559600	70330.2				8189.95
O60237;O60237-6	O60237;O60237-6	MYPT2_HUMAN	PPP1R12B				7825.64	19191.2	824.925	1133.74			3997.76		8139.81							6535.31	5549.6
O60238;O60238-2	O60238;Q12983;O60238-2	BNI3L_HUMAN	BNIP3L		24584.3			6764.03	7459.84	33901.6	196497	17209.2	14985.5		209885		21318	73669.1	14845.6	135610		35188.7	28643.8
O60239	O60239;O60239-2	3BP5_HUMAN	SH3BP5						5740.61		31910.5	2074.92	185.823							1973.56		1468.27	851.07
O60240	O60240	PLIN1_HUMAN	PLIN1		8211.41		65500.6	60944.9	8842.87	15363.4	82375.4	15178.9	15727										31112
O60242	O60242	AGRB3_HUMAN	ADGRB3			31371.8
O60243	O60243;O60243-2	H6ST1_HUMAN	HS6ST1		7386.25		3987.73					1227.75	1601.84		6418.85
O60244	O60244	MED14_HUMAN	MED14						10345.1				5768.6				15499.6		16526.8	23758		42249	51351.8
O60256	O60256;O60256-3	KPRB_HUMAN	PRPSAP2		9191.75		16659.8	53821.1	69785.8	55125.2	71567.6	43800.9	71601.5	669410	261435	285267	66203.3	476454	59151.6	191046		30707.1	112298
O60260-5	O60260;O60260-5;O60260-2;O60260-4;O60260-6	PRKN_HUMAN	PRKN						1229.23			2693.22	2453.19										1627.66
O60262	O60262	GBG7_HUMAN	GNG7				5082.92	16767.2	13685	14083.9		12243.2	9782.43		21313.7		4185.3		44229.4	39566.7	48865.1	22896.8	13377.9
O60264	O60264;P28370;P28370-2	SMCA5_HUMAN	SMARCA5	18521.4			46806.5	80846.9	4999.39	9633.77	77015.6	4379.77	6546.1		47990.4	337660	25994.3	10309.6	98174.6	67829.6	652402	33296.7	115576
O60266	O60266;O60266-2	ADCY3_HUMAN	ADCY3		2440.12			2672.04	3040.05	10333.3	32057.5	6194.56	6874.62						5014.13	9712.86		5170.43	5383.1
O60268;O60268-3	O60268;O60268-3	K0513_HUMAN	KIAA0513	20240.6	6670.88		45760.2	93773.1	196526	107522	123236	360598	213570		18306.5				51466.3	49351.8	380095	261261	79629
O60271	O60271;O60271-3;O60271-5;O60271-2;O60271-4;O60271-9	JIP4_HUMAN	SPAG9		10143.7		12756.1	29047.2	28982.5	14791	125925	26369.2	36918.1	53829.4	69026.5		141949	90081.5	22661.8	34804.9	168341	47667.1	42005.4
O60271-5	O60271-5;O60271-2;O60271-4;O60271-9	JIP4_HUMAN	SPAG9			3043.32			5373.98		68310.9						120790	42813	3484.63		54405.7
O60279	O60279	SUSD5_HUMAN	SUSD5	416.948		83219	113099	32540.2							204608		95454.3
O60281	O60281;O60281-2	ZN292_HUMAN	ZNF292									35908							5064.32		4962.14	9519.33	8859.51
O60282	O60282;O60282-2	KIF5C_HUMAN	KIF5C		37408.8		20332.5		1012.71	15948.1	23331.5		7019.69						8642.37	7663.72		7057.04	21286.2
O60287	O60287	NPA1P_HUMAN	URB1		2841.04	19065.5		11280.3	5230.27		27137.4				16363.7		13309		14378.1	16455.5		12171	23133.5
O60291;O60291-2;O60291-3;O60291-4	O60291;O60291-2;O60291-3;O60291-4	MGRN1_HUMAN	MGRN1	4401.1	564148	6235.87	38667.6	206364	1820.37	15836.5		8822.88	6127.35		39649		3399			4459.04		7943.51	5048.42
O60292	O60292	SI1L3_HUMAN	SIPA1L3																9278.98	6483.96	360686	4699.78	8631.92
O60293	O60293;O60293-2	ZC3H1_HUMAN	ZFC3H1									3103.44					2322.15		9074.01	8473.18	907992	10186.4	11503.6
O60294	O60294	TYW4_HUMAN	LCMT2										1969.52				2498.31	642.35				2376.16	4524.4
O60306	O60306	AQR_HUMAN	AQR	3088.23	32901.8	14677.2	47305.1	15474.1	3387.55	4385.39		4482.83	4989.57		36397.4		24706	57056.3	47774.8	59973.1	66892.8	135884	163100
O60307	O60307	MAST3_HUMAN	MAST3					12336.4		81642.1	60450.3	60113	25910.4		74242.6		23079.5	14090.3	45036.1	45505.9	1571725	52718.2	53497.3
O60313-2	O60313;O60313-10;O60313-2;O60313-9;O60313-11;O60313-13	OPA1_HUMAN	OPA1	1157540	14302.5	2316795	14389.7	37838.9	56902.2	39562.6	137889	60599.2	73596.9		31181.2		43923.7		208130	67909.4	230298	69833.1	109340
O60315;O60315-2	O60315;O60315-2	ZEB2_HUMAN	ZEB2								26690.9							5343.65	11514.5	12058.3	78092.4	8280.87	11997.5
O60318	O60318	GANP_HUMAN	MCM3AP					9541.96				10605.7							11526.2	14160.5		10685.2	11209.2
O60331-3	O14986;O60331;Q99755;O14986-2;O14986-3;O60331-2;O60331-3;O60331-4;Q99755-2;Q99755-3;Q99755-4	PI51C_HUMAN	PIP5K1C				14152.5	16476	14856.9	16850.3		33202.8	22555.2				32530.2	11583.8	15221.1	15939.8		16120.5	20160.2
O60333;O60333-2;O60333-4	O60333;O60333-2;O60333-4	KIF1B_HUMAN	KIF1B	50320			5011.54	14284.7	8992.41	7614.35	45865.6	19054.7	15703.4	56197.2	24176.8		34856.3	23535.1	17030.3	15970.1	93752.4	27466.8	30298.8
O60336;O60336-3;O60336-6	O60336;O60336-2;O60336-3;O60336-4;O60336-6	MABP1_HUMAN	MAPKBP1		21138	26488		2867.52	1520.15				1935.54		1641.74		7485.76	3108.01	3198.34	2316.5	80824.4	5302.42	2886.24
O60337	O60337;O60337-5;O60337-6	MARH6_HUMAN	MARCHF6									1027.31	84.6525						1081.37	16314		776.188	465.876
O60341	O60341;O60341-2	KDM1A_HUMAN	KDM1A	32549.2	7678.54			6393.16	4037.27	4561.89		3234.04	3029.26		35449.4		10946.4		26314.5	34821.2	17652.9	50654.6	35491.3
O60343;O60343-2;O60343-3	O60343;O60343-2;O60343-3;O60343-4;O60343-5	TBCD4_HUMAN	TBC1D4									4804.91					13390.4		4643.44	4333.76		10467.2	8992.44
O60346	O60346;O60346-2	PHLP1_HUMAN	PHLPP1						4599.13	10657.9		10739.3	7256.7							17018.7		18793.4	15812.7
O60427	O60427	FADS1_HUMAN	FADS1							11233.2		3330.67	2308.54						3434.37	5847.87		15454.7	7834.94
O60437	O60437	PEPL_HUMAN	PPL		2025580		8352.08	34848.3	16057.5	17158.4	16153.8	12934.9	26995.8		2021.3		335046		18147.4			21421	20987.7
O60447;O60447-2	O60447;O60447-2	EVI5_HUMAN	EVI5						3693.73	824.56		3741.11	3371.99				6494.45		3246.83	5975.6		5461.46	9386.83
O60449-2;O60449-3	O60449;O60449-2;O60449-3	LY75_HUMAN	LY75		41841.1			13406.5	9141.13	30476.2		10115.6	14806.3						37987.8	20124.3		36299.8	25672
O60462;O60462-2;O60462-3;O60462-4;O60462-5	O60462;O60462-2;O60462-3;O60462-4;O60462-5;O60462-6	NRP2_HUMAN	NRP2	3922.16	4769.26		349528	17843.3	11190.4				7968.73						2043.4				3882.57
O60476	O60476	MA1A2_HUMAN	MAN1A2		3646.03		14432.7	13884	4071.14	9323.92	137587	6768.65	6731.52		28238				25137	29751.2		16979.2	11066.4
O60486	O60486	PLXC1_HUMAN	PLXNC1			17969.3	7693.05	8112.77	3634.38	4488.27		2127.49	3483.36		18413.7		6288.5	1963.5	10685.9	17224.5		12348.1	10504
O60487	O60487	MPZL2_HUMAN	MPZL2														37004.8
O60488;O60488-2	O60488;O60488-2	ACSL4_HUMAN	ACSL4	27244.3	25105.8	14814.2	24063.7	88803.2	98070.6	158560	125481	154152	128462	166084	241136	68719.9	348001	467206	206586	103136		124173	161374
O60493	O60493;O60493-3;O60493-4	SNX3_HUMAN	SNX3		5980.47		18195.9	63789.9	287264	150657	958366	107676	149004	18860.3	59013		22577.8	17300.3	133284	276304	423680	52616.8	188290
O60496	O60496	DOK2_HUMAN	DOK2		21609.3		13407.3	95775.7	177734	51764.7	211753	82204.7	94670.4		27189.8				96826.9	74163.5	727918	52483.8	61484.1
O60499	O60499;O60499-2	STX10_HUMAN	STX10		5678.16			14656.6	10498.2	6496.72	73630.9	7310.31	9184.88		110240		27125.1	5318.65	19146.4	17261.4	284353	9720.77	13452.6
O60502;O60502-4	O60502;O60502-2;O60502-3;O60502-4	OGA_HUMAN	OGA	4405.82				32586.4	23319.5	22302.2	830460	29385.8	23270.5				71402.4		42693.2	71676.6	393804	166856	62386.8
O60503	O60503	ADCY9_HUMAN	ADCY9					17693.9											8540.46
O60504	O60504;O60504-2	VINEX_HUMAN	SORBS3												41820.9		38700.5		6765.96			10302.2	2787.85
O60506	O60506;O60506-4;O60506-2;O60506-3	HNRPQ_HUMAN	SYNCRIP		34849.4		12276.1	81178	138305	249068	338144	53204.2	122105	152196	412605		96059.3	218706	392646	408958	245746	55119.2	185152
O60506-4	O60506-4;O60506-3;O60506-5	HNRPQ_HUMAN	SYNCRIP						3517.54	7647.71									9278.72	17109.5	127221
O60507	O60507	TPST1_HUMAN	TPST1				19517.9				24524.8	858.969	1901.18				5627.6				33516.3		1300.22
O60508	O60508	PRP17_HUMAN	CDC40				16927.5			7890.52			58750.3		35433.3		95093.2	53006	50187.6	32090	594064	22892.2	38330.7
O60513	O60513	B4GT4_HUMAN	B4GALT4														11264.4		8861.83	9633.07		7231.96	6247.74
O60516	O60516	4EBP3_HUMAN	EIF4EBP3																3200.36	2433.69	69598.8
O60518	O60518	RNBP6_HUMAN	RANBP6						3792.01	7594.58	4831.13	3075.84	3285.85	770581	14046.7		21666.8	30977.2	5156.72	10229.7		6986.34	5372.66
O60519	O60519	CRBL2_HUMAN	CREBL2																15411.6			5258.9	5435.9
O60524;O60524-3;O60524-4;O60524-5	O60524;O60524-3;O60524-4;O60524-5	NEMF_HUMAN	NEMF		7454.71		7089.94	5631.65	8797.54	30500.2	204890	15334.5	18961.5		15121.4		16836.1	17929.1	16421.3	24931.5	194810	30069.8	43663.1
O60547;O60547-2	O60547;O60547-2	GMDS_HUMAN	GMDS				19393.4	17460.4	20888.2	11432.4		13775.4	8571.75	94253.6	53151.6		103372	241228	28784.2	48795.1	24236.5	48834.7	115364
O60551	O60551	NMT2_HUMAN	NMT2							8213.34	6936.31	9196.67	8279.17		5186.65		18410.4		32124.5	49275.9	312516	22262.5	59162.5
O60563	O60563;O60583;O60583-2	CCNT1_HUMAN	CCNT1							3326.24							13711.7		4178.7	7237.8	309726	7348.63	17056.8
O60566-3	O60566;O60566-2;O60566-3	BUB1B_HUMAN	BUB1B				166712	91628.1
O60568	O60568	PLOD3_HUMAN	PLOD3		54570.8		29487.4	28733.2	29024.6	15144.7		25822.8	31936.8		96378.2		26585	20988.7	57313.7	23048.7		50911.9	45265.2
O60573	O60573;O60573-2	IF4E2_HUMAN	EIF4E2					12048.8	6934.28	5778.72		8169.69	6653.05				26109.9		10758.7	19705.8		15229.6	12192.5
O60603	O60603	TLR2_HUMAN	TLR2		2661.2		4285.38	10051	3778.72	4906.61		2959.49	1736.65						57965.2	56374.9	121256	53084.9	38617.2
O60610	O60610;O60610-2;O60610-3	DIAP1_HUMAN	DIAPH1		228722	33572.8	152091	653594	881413	960002	553676	972422	1114300	441950	1970345	787586	307670	1766005	556213	642224	1.89291e+06	755126	1723760
O60613	O60613	SEP15_HUMAN	SELENOF		46828.8		24959	16347.8	22643.3	3858.81	31580.8	7558.46	9188.15		16913.7		12514.9	11044.9	48099	6275.14		25398.2	26777.6
O60635	O60635	TSN1_HUMAN	TSPAN1					14174.3							22129.6
O60636	O60636	TSN2_HUMAN	TSPAN2		2657.55	3946.03	32345.9	54023.1	21852.6	93267.5		64746.8	59322.9						21976	62165.9		53557.2	43130.7
O60645	O60645	EXOC3_HUMAN	EXOC3		20879		13819	71563.1	51883.1	55362.1	247156	105117	96916.5		41077.6		15378.2	16312.5	51546.7	85664.4		42759.1	138892
O60664-2	O60664-2	PLIN3_HUMAN	PLIN3						12416.4	2448.72	24504.7	8885.08	3182.03		18275.9		86840.6	12034.1	6677.45	13993.9		4792.64	6327.5
O60664;O60664-4	O60664;O60664-3;O60664-4	PLIN3_HUMAN	PLIN3		21398.4		40264.9	64476.3	105323	19348.5	756914	32920.6	36682.1	496984	223522	3421385	472860	139552	106298	56892.4	2204935	44388.3	35015.2
O60667	O60667;O60667-2	FAIM3_HUMAN	FCMR		6025.21	9390.32	1662.69	1561.86											5804.56	5727.5	28891.5	5155.58	2860.82
O60669	O60669	MOT2_HUMAN	SLC16A7		6256.42			12265.7	8847.75	78193.6		39575.8	18661.2		56032.4		23112.8	12855.1	12968.5	74868.4		37634.7	16977.9
O60674	O60674	JAK2_HUMAN	JAK2		7875.53		5702.02	25772.1	23077.4	25826.5	50012.8	46263.8	39088.9		21847.3		11590.4	274706	28812.9	19325.5	79088.1	41137.3	30426.8
O60675	O60675	MAFK_HUMAN	MAFK																19525.6	24220.5		2841.17	6987.62
O60678	O60678;O60678-2	ANM3_HUMAN	PRMT3	12735					6560.41	3972.22		12360.1	8813.63				3189.77		15020.9	18163.9		16248.8	21660.2
O60683;O60683-2	O60683;O60683-2	PEX10_HUMAN	PEX10							1395.99		498.283	896.38						2600.65	7410.42		2649.24	1660.85
O60684	O60684	IMA7_HUMAN	KPNA6		5173.2		12244.8	36084.6	40804.4	30444.9	55099.7	39033.2	40798.4	175316	178335	241458	318842	204217	37903.3	58801.8	312040	140576	57476.9
O60701	O60701;O60701-2;O60701-3	UGDH_HUMAN	UGDH		16448.3		7633.39	55934.5	11286.8	11742.9		16723	7577.61		275888		212889		12300.5	24804.6		17570.5	30001.5
O60704	O60704	TPST2_HUMAN	TPST2		17586.2	56319.5	26817.3	36014.4	49487.6	259404	252300	89325.4	65334.1		21765.5		21695.5		69924.8	148708	173990	83988.4	53358.3
O60711;O60711-2	O60711;O60711-2	LPXN_HUMAN	LPXN					14828.6		3516.79		6483.16	6544.85		84560.6		4861.56		62589.3	33303.8	75524.1	133532	165032
O60716-11;O60716-13;O60716-3;O60716-5	O60716;O60716-10;O60716-11;O60716-12;O60716-13;O60716-14;O60716-15;O60716-16;O60716-17;O60716-18;O60716-19;O60716-2;O60716-20;O60716-21;O60716-22;O60716-23;O60716-24;O60716-3;O60716-4;O60716-5;O60716-6;O60716-7;O60716-8;O60716-9	CTND1_HUMAN	CTNND1	20216.9	29418.6	28852.2	17003.1	29911.2	23628.3	20887.5	190837	29212.3	26529.2		170599		312753		19643.7	22862.3	296893	13667	31183.8
O60725	O60725	ICMT_HUMAN	ICMT							13208.3		4297.9	2229.88				8829.8		3988.49	10590.5		4482.02	1964.18
O60733;O60733-2	O60733;O60733-2	PLPL9_HUMAN	PLA2G6									2095.18			1230.53		12209	4839.7				2340.73	1447.19
O60739	O60739	EIF1B_HUMAN	EIF1B						2757.15	1898.85	32702.6	299.035	394.467						7641.01
O60749	O60749;Q13596;O60749-2;Q13596-2	SNX2_HUMAN	SNX2		8480.16		13237.8	58979.3	95563.6	57854.4	415064	53439.9	114821	88522.5	104931	111297	59683.3	155086	78889.7	110114	210175	44944	207112
O60749-2	O60749-2	SNX2_HUMAN	SNX2					14219	50503.2	36608.1	535542	20959	49868.4					14959.7	22644.1		99912.1	7171.6	50695.2
O60759	O60759;O60759-2	CYTIP_HUMAN	CYTIP																20399.9	31029.9	86193.8		37983.8
O60762	O60762	DPM1_HUMAN	DPM1	8580.9	53878.1	65558	26838.8	70792.6	106936	123840		165920	160714		147888		38167	39480.1	741906	194901	95346.7	308192	190408
O60763	O60763;O60763-2	USO1_HUMAN	USO1				20794.5	50628.2	100352	100948	472214	167190	116290	69062.8	32276		521445	69698.5	83138.6	123418	154724	377232	105224
O60783	O60783	RT14_HUMAN	MRPS14						1505.15	3288.76		3863.89	3380.82						21655.4	8285.16		6128.24	6231.88
O60784	O60784;O60784-2;O60784-3;O60784-4	TOM1_HUMAN	TOM1					18447.2	20191.8	9141.95	399888	9809.26	9867.33	54945.4	36831.1		40218.1	60973.4	33409.3	16281	1095265	13803.5	18850.2
O60825;O60825-2	O60825;O60825-2	F262_HUMAN	PFKFB2						5987.34			6769.91	6155.27		24929.2		43095.2	12696	3621.46	14459.4		8794.94	18808.7
O60826	O60826	CCD22_HUMAN	CCDC22				14352	30210.4	33346.3	28909.7	97268.8	36786.4	43338.3		54614.8		20254.4	15761.2	34925.4	68387.5	127745	21929.5	130778
O60828;O60828-2;O60828-5	O60828;O60828-2;O60828-4;O60828-5	PQBP1_HUMAN	PQBP1						1270.47		251890			1765810	534339				28522.3	25371.8	802936	44823.6	17826.7
O60830;O60830-2	O60830;O60830-2	TI17B_HUMAN	TIMM17B						6767.03	51112.9		12636.9	12509.8		25199.4		29832.2		121702	245470		61456	26831.5
O60831	O60831	PRAF2_HUMAN	PRAF2		29180.2		21271.5	35769	97398.2	651624		122432	116980		174978		60745.7	50812.9	312211	482748		169494	97484.8
O60832	O60832;O60832-2	DKC1_HUMAN	DKC1	62742.1		45928.9		83682.3	3229.28	8550.06	36147.2	8320.11	7783.86		54588.6		50550.6	3097.49	297050	217344	1557260	297789	252404
O60841	O60841	IF2P_HUMAN	EIF5B		20437.5		14625	31197	40030.2	123478	321394	48129.9	41517.7		80693.1	331879	37165.7	18229.1	107556	113587	1146840	165330	70982.2
O60844	O60844	ZG16_HUMAN	ZG16					2566.71							44432.7								637.152
O60858;O60858-3	O60858;O60858-3	TRI13_HUMAN	TRIM13					9752.85	7021.18	31706	132398	12378.9	12154.4						30083.9	21860.7		9403.19	9099.28
O60861-1	O60861;O60861-1;O60861-4	GAS7_HUMAN	GAS7					734.978									29726	30078.1	10424.4	20781.7		3089.76	11040.8
O60869	O60869;O60869-2;O60869-3	EDF1_HUMAN	EDF1						21650.5	19151.2	226412	8581.58	10920		182101		84534.7		159774	214584	2463670	9920.47	20815.7
O60870	O60870;O60870-2	KIN17_HUMAN	KIN									4504.48			39764.9				19271.4	24240.7	299794	5199.79	26833.2
O60879-2	O60879;O60879-2;O60879-3	DIAP2_HUMAN	DIAPH2		11072.2			18387.2	4530.69			10006	6987.07		61858.7		76609.1		27830	47652.6		34100.8	96692.9
O60880;O60880-4	O60880;O60880-4	SH21A_HUMAN	SH2D1A									1422.94							26668	29185.2		12450.9	5338.8
O60884	O60884	DNJA2_HUMAN	DNAJA2	24938	16873		18290.3	26963.8	39254.3	21502.4	295703	67671.4	67543	149128	54564.9	1104740	146248	117550	77625	34032.9	377145	101542	140386
O60885	O60885	BRD4_HUMAN	BRD4				3412.36	11458.5	2131.61	7556.83	88490.4	2874.56	2340.95		61979.1	75159.6	50441.1	17221.8	39992.6	27454.3	621252	78373.8	60449.8
O60888;O60888-2;O60888-3	O60888;O60888-2;O60888-3	CUTA_HUMAN	CUTA	10177.1	5350.49	940572	115981	66937.4	212571	27976.8	4288930	100165	91702.1	1641025	53482	3400410	62544.6	70651.9	152664	30728.2	1071609	62547.1	38269.6
O60890	O60890	OPHN1_HUMAN	OPHN1				29034.4	22415.4	33289.9	21107.4	577832	45369.8	41852.9				9423.77		34334.6	23772.3	280982	13520.7	34333.8
O60906	O60906	NSMA_HUMAN	SMPD2						2609.43	9379.17		2938.91	1987.9		14749.4		6028.67		7283.87	9684.54		4456.24	3496.32
O60907-2	O60907;O60907-2	TBL1X_HUMAN	TBL1X					66431.6	61684.3	20263.8							18571.2	12952.4	34318.2	43308.6		37677.9	60354.2
O60911	O60911	CATL2_HUMAN	CTSV					38347.6	2658.11								11761.6			4831.66
O60921;O60921-2	O60921;O60921-2	HUS1_HUMAN	HUS1							5546.22							6507.97		9010.23	27147.8		17914.5	29118.7
O60925	O60925	PFD1_HUMAN	PFDN1				6120.8	28625.9	43824.3	4152.92	98483.7	27284.8	20856.5	108180	18750		70291.3	26537	32222.1	7280.06	124406	24598.8	14278.8
O60927	O60927	PP1RB_HUMAN	PPP1R11			12192.8			1604.43	3657.16	4579.48	3681.69	2219.03	23013.4	25593.5	2095705	16309	2392	1443.11	5740.57	413679	3436.82	1089.27
O60930	O60930	RNH1_HUMAN	RNASEH1																3317.98			2248.84	2342.76
O60934	O60934	NBN_HUMAN	NBN		4142.98			51978.3	1385.86		20546.2	3252.52			32439.5		14683.8		18045.7	31566.2	465386	18644.2	37783.1
O60936;O60936-3	O60936;O60936-3	NOL3_HUMAN	NOL3				27001.5	50436.6				5395.5	2325.41		16510.7		89454.4		13071			8347.11	1357.92
O60942	O60942;O60942-2;O60942-3;O60942-4	MCE1_HUMAN	RNGTT						6983.9			4396.02	8151.43		14144.4		21102.3		13220.3	18214.7	64890	39499.6	60811.8
O75015	O75015	FCG3B_HUMAN	FCGR3B	8747.38	2046.55	1195720	7363.44	21011.7		90306.3										3822.31		3136.26	1832.23
O75022;O75022-2	O75022;O75022-2;O75022-3	LIRB3_HUMAN	LILRB3					3156.3				4259.4							3514.93	6399.39	9202.05	2440.99	4394.6
O75023;O75023-3	O75023;O75023-2;O75023-3	LIRB5_HUMAN	LILRB5	2754.36		35705.1									9929.03
O75027;O75027-2	O75027;O75027-2;O75027-3	ABCB7_HUMAN	ABCB7		6652.51			17053.4	16329.5	69947.5		32503.7	30192.5		11203.5		12788.3	3612.96	134174	141589		59121.6	44662.8
O75037;O75037-2;O75037-3;O75037-4	O75037;O75037-2;O75037-3;O75037-4	KI21B_HUMAN	KIF21B					18511.5											19392	18762.3		21068.7	20963.8
O75038;O75038-2;O75038-3;O75038-4	O75038;O75038-2;O75038-3;O75038-4;O75038-5	PLCH2_HUMAN	PLCH2														11630.7					538.272	380.901
O75044	O75044;Q7Z6B7;Q7Z6B7-2	SRGP2_HUMAN	SRGAP2		16724.6		63557.9	24280	6717.52	11748.7	130866	15263.1	14684.3		41432.2		111888	46390.6	18241.2	20303.5	472210	39685.9	35430.9
O75052;O75052-3	O75052;O75052-2;O75052-3	CAPON_HUMAN	NOS1AP									417.791	256.667
O75054	O75054;O75054-2	IGSF3_HUMAN	IGSF3														9665.92
O75061;O75061-2;O75061-4	O75061;O75061-2;O75061-3;O75061-4	AUXI_HUMAN	DNAJC6		3166.06			17801.4	7976.26	7641.47	152895	5977.31	6781.67		24638.8		8677.5	20417.1	8124.88	3971.97	87496	2915.96	4828.69
O75063	O75063	XYLK_HUMAN	FAM20B		19629.3		5779.36	12050.3	8760.66	25757.2		19693.5	19996.2	13186.3	58181.2		14139.8	11346.1	24965.6	29565.5		28706	27329
O75064	O75064	DEN4B_HUMAN	DENND4B				22783.5	12254.6	9540.72	7318.68	53487.9	12576.4	14162.1		39216.4		28081.3	29730.7	35134.6	47097.2	375135	22328	57100.9
O75069;O75069-2;O75069-3;O75069-5	O75069;O75069-2;O75069-3;O75069-5	TMCC2_HUMAN	TMCC2		10921.1		8002.33	21221.7	22581.6	73155.6	464772	21999.8	15914.1	74651.9	233498	486388	68233.8	52067.6	13219.9	9406.27	336558	16218.1	11502.4
O75071	O75071	EFC14_HUMAN	EFCAB14						2532.33			2240.48	2382.45				4541.73		4158.33			3463.05	2628.05
O75081	O75081;O75081-2;O75081-4	MTG16_HUMAN	CBFA2T3									1078.61							5204.22			1986.75	3422.16
O75083	O75083;O75083-3	WDR1_HUMAN	WDR1	11254.3	94140.3	6316.49	624043	1781390	3744705	1427130	1328045	3857800	4919390	1372290	382521	668839	268143	2226790	1681130	1157300	1607955	986443	6253380
O75093	O75093	SLIT1_HUMAN	SLIT1	75638.6	11416100		10519500	3507740	233488	304983	76600.2	261405	263717						45807.1	102924	781792	80147	40041.9
O75096	O75096	LRP4_HUMAN	LRP4						39024.8	23555.1		47230.9	10632.8				329986	21370.3		101823		118802	34668.3
O75112;O75112-2;O75112-7	O75112;O75112-2;O75112-4;O75112-6;O75112-5;O75112-7	LDB3_HUMAN	LDB3			21096.8
O75113	O75113	N4BP1_HUMAN	N4BP1					5106.7	7345.31	7646.55	65928.9	12031.6	7286.34				19433.8	7302.14	12322	16347.2	201798	12112.5	16710.8
O75116	O75116	ROCK2_HUMAN	ROCK2		73708.5	280885	60845.3	215734	374270	380476	142604	460967	484905	282972	167674		300800	263521	107670	203886	139441	486616	466460
O75121	O75121;O75121-2	MFA3L_HUMAN	MFAP3L			1032.38			4283.69	7693.41	50881.6	10167.9	5091.31								58416.3
O75122	O75122;O75122-3	CLAP2_HUMAN	CLASP2	3319.47	30732.2		15659.7	17570.8	15286.9	18681.5	159364	18194.7	17784.7		36003.4		7939.15	14154.6	23848.8	48078.8	291496	9978.45	13022.2
O75122-3	O75122-3	CLAP2_HUMAN	CLASP2				26400.7		3400.8	2750.14					56132.3			8040.44	6301.92	17624.5	240953	1253.16	26457.3
O75127	O75127	PTCD1_HUMAN	PTCD1	18995.9	9209.15	19980.2		54125.9				1155.7	888.587						11340.6	13450.5		4727.51	6580
O75131	O75131	CPNE3_HUMAN	CPNE3	5454.32	10561.1		14323.5	37627	58274.1	23671.6	32031.7	25703.6	22425.9	194898	64885.8	510001	11763.9	14583.9	81208	60809.1	102315	47217.8	33455.4
O75140;O75140-1;O75140-4;O75140-8;O75140-9	O75140;O75140-1;O75140-4;O75140-8;O75140-9	DEPD5_HUMAN	DEPDC5						6776.93	2738.12		3287.09	5871.52					3435.02	6822.2		70456.3	10310.4	19436
O75143;O75143-2;O75143-3;O75143-5	O75143;O75143-2;O75143-3;O75143-4;O75143-5	ATG13_HUMAN	ATG13	652.07					986.789		24443	1882.19	742.788				1695.67	1791.14			25630	3583.73	2972.35
O75144;O75144-2	O75144;O75144-2	ICOSL_HUMAN	ICOSLG	16505.9	5860.34	3487390	38076	10437					5921.71				5974.95		2676.53		64926	72414.6	1244.67
O75145;O75145-2	O75145;O75145-2	LIPA3_HUMAN	PPFIA3									14351	17727		20784		97457.2					19051.4	8231.37
O75146	O75146;O75146-2	HIP1R_HUMAN	HIP1R			85441.8			6306.58	11664.5	84476.8	14158.5	7311.78		23448		22169	13763.3	14164	15900	107702	10446.4	29266.2
O75147	O75147;O75147-1;O75147-2;O75147-4	OBSL1_HUMAN	OBSL1									2488.2	2214.84										1121.24
O75150	O75150;O75150-3;O75150-4	BRE1B_HUMAN	RNF40		102031			941.126	409.302	280.55	11160.6	2613.67	2135.22		19772.8		9306.8	3246.76	16807.5	30603.8	57844.5	48734.6	103480
O75151	O75151	PHF2_HUMAN	PHF2						17348.4					96050.7					49235.9		286538	21045.7	33367.2
O75152	O75152;A0A1B0GTU1;P0DQW0	ZC11A_HUMAN	ZC3H11A				34935.2	16365.3	8686.87		42965	13119.8	2629.01		49479.3		25494.1		38018.2	24548.9	1111082	27145.8	39799.5
O75153	O75153	CLU_HUMAN	CLUH					2838.04		7613.92			7403.4		54178.2		97447.1		15299.2	23184		14068.5	32258.8
O75154;O75154-3	O75154;O75154-2;O75154-3	RFIP3_HUMAN	RAB11FIP3		48047.7		14790.8	34453.7	57016.7	9464.58	118146	77209.9	109605						27950.7	3070.28	126100	29966.2	39639.2
O75155	O75155;O75155-2	CAND2_HUMAN	CAND2		70119		3225.83	257370	30144.7	55010.1	81181.6	30025.2	24497.7				110568	145302	21209.8	72529.7	261800	46847.8	41825.9
O75157;O75157-2	O75157;O75157-2	T22D2_HUMAN	TSC22D2				4496.23	85116.9	10762.5		135902	13019.4	9981.37			444954	80846.8	68111	6567.54		161193	34885.7	13740.9
O75164	O75164	KDM4A_HUMAN	KDM4A										12118.5						10253.4			18449.8	18842.7
O75165	O75165	DJC13_HUMAN	DNAJC13	10979.3	18640.8	25473.7	6304.81	26352.6	26222.1	19385.5		55342.1	43164.8	50769.6	50959.8		155130	207600	67621.5	65992.9	49092.5	106018	143645
O75167-2;O75167-4	O75167;O75167-2;O75167-4;O75167-5	PHAR2_HUMAN	PHACTR2				7171.84	4293.08	4248.48	15438	38921.3	4103.88	4562.52		11939.9				7219.25		114612	11124	6237.51
O75170-3;O75170-4;O75170-5	O75170;O75170-2;O75170-3;O75170-4;O75170-5;O75170-6	PP6R2_HUMAN	PPP6R2		16398.4		8121.08	22751.7	18417.3	25460.8	174554	32596.4	26612.2	133014	23181.4		260985	63584.7	29772.8	79048.1	523470	63171.9	53083.3
O75175	O75175	CNOT3_HUMAN	CNOT3			633881			13902.3	10668.5	452610	14805.9	9482.45		30371.6		33674.2	12900.8	16291.6	37160	180930	13599.6	31134.8
O75179;O75179-2	O75179;O75179-2;O75179-3;O75179-4;O75179-5;O75179-6	ANR17_HUMAN	ANKRD17						2514.46	9557.99	5895.66	1806.26	1699.75				11469.2		2821.97	5612.92	47429.3	6543.3	2965.97
O75182	O75182;O75182-2;O75182-3	SIN3B_HUMAN	SIN3B		7693.7					2317.91							25716.2		4735.31	7454.01		5332.94	6441.7
O75190-3	O75190;O75190-2;O75190-3	DNJB6_HUMAN	DNAJB6					41342.6	76760.5	97672.9	203812	136002	111420		209931	375294	48164.3	36895.2	76120.8	48590.2	306358	55963.2	65412.1
O75190-4	O75190;O75190-4	DNJB6_HUMAN	DNAJB6							5061.07	23958.7	2191.88	2290.86		5545.25		1955.78	1264.9	2703.59		63419.8	255.484
O75191	O75191;O75191-2	XYLB_HUMAN	XYLB						1641.58	1550.44		867.203	2372.95		5251.52			9226.74	2344.83			1473.72	4279.94
O75208	O75208;O75208-2	COQ9_HUMAN	COQ9						25118.2	11656.8		25371.5	39512.1		134940		39205.2		149221	23846.4		66235.9	79931.3
O75223	O75223;O75223-3	GGCT_HUMAN	GGCT		9092.33	39555	21733.9	20341.4	46485.2	17147.9	857282	15264.5	17455.8	323976	126496	97976650	49714.5	34315.3	31641.3	34344.7	1269009	7942.07	10737.9
O75251-2	O75251;O75251-2	NDUS7_HUMAN	NDUFS7		14006		10197	39787.6	64614.7	67952.6		82769.1	65675.6		164342		76630.4		611412	157703	38480.9	226732	187264
O75264	O75264	SIM24_HUMAN	SMIM24					4580.06	38550		41758.3				30309.5		9767.51	8358.86	3094.02		154363
O75298	O75298;O75298-2;O75298-3	RTN2_HUMAN	RTN2		14454.6		11575.9	41284.5	54663.5	302442	84398.9	126080	101655						58702.8	161103		84440.6	52753.6
O75306	O75306;O75306-2	NDUS2_HUMAN	NDUFS2		19615.9		12519	40645.4	48976.9	55388.2		61067.2	58781.8		117589		75724.6	8230.21	431586	145034		173800	155998
O75309	O75309;O75309-3	CAD16_HUMAN	CDH16	8363.74			15607.4
O75312	O75312	ZPR1_HUMAN	ZPR1				12975.8	5474.51	11888	1902.52	86653.3	14973	13452.5	38026.3	11063.4		9991.74	8515.13	10704.8	7146.26		28113.2	29676.5
O75317	O75317	UBP12_HUMAN	USP12				5874.46	11640.8	9678.86	7448.76		18825.2	17245.8		55531.3		30783	38252.1	8671.36	8469.96		13274.6	21413
O75319	O75319	DUS11_HUMAN	DUSP11									1013.66	1073.98				3287.18		7493.56		51469.7	4331.35	7356.62
O75323	O75323	NIPS2_HUMAN	NIPSNAP2			3756.55	49224.4	44119.2	54155.9	29193		57003.2	44436		187028		135272		160684	54126.2		140688	125775
O75324	O75324	SNN_HUMAN	SNN		1203.53				1248.13	28153.4			590.638						4299.02	24713.4		1677.78	1218.97
O75326	O75326;O75326-2	SEM7A_HUMAN	SEMA7A	8253.81	11183.7		23994.6	41788.7	7069.5	15406.4		8636.73	12929	191612	2588615		625642	487426	5232.5	17756.6		6065.06	8079.74
O75339	O75339	CILP1_HUMAN	CILP	6830.14	26084.6	45832.7	121917	27117.4							411048	589988	38230.8	81272.6		19372.3			12062.5
O75340;O75340-2	O75340;O75340-2	PDCD6_HUMAN	PDCD6	5644.11	16078.3		53433.2	38072.7	57704.1	57257.7	25139	89491.2	83150.7	291104	72608.6		144302	130562	85448.6	125799		113821	81486.5
O75342	O75342	LX12B_HUMAN	ALOX12B		10625	10029.9		11622.5		4587.43	8707.06				17942.8	295386	37723.3		4602.79	10288.3		1156.5
O75347	O75347;O75347-2	TBCA_HUMAN	TBCA				7902.01	22589.6	127050	5821.98	517667	47310.1	54982.8	1578375	132966	836094	26160.8	24474.2	84954.9	15654.2	626774	13051.8	10879.5
O75348	O75348	VATG1_HUMAN	ATP6V1G1		22317.2		9599.02	40680	60234.6	127430	33013.9	45316.9	89184.9	427314	701886	189638	46854.8	268642	55833.1	87267.6	148708	35762.4	79083.3
O75351	O75351;Q9UN37	VPS4B_HUMAN	VPS4B		25422.6		54149.9	127615	407234	301505	716502	320286	379638		177880	1546050	639606	180284	417510	872548	816018	386568	841088
O75352;O75352-2	O75352;O75352-2	MPU1_HUMAN	MPDU1		25301.4		15737.8	28246	115860	768420		185068	156763		1763685		407019	438024	616294	999906		388388	252768
O75354;O75354-2;O75354-3	O75354;O75354-2;O75354-3	ENTP6_HUMAN	ENTPD6					13877.7	2403.98	4615.1	7555.63	9639.6	8907.45						14175.9	11744.1		8939.94	8862.82
O75356	O75356	ENTP5_HUMAN	ENTPD5	4184.28	12028.7		31302.5	51204.7	13559.8	7476.33		7779.24	7051.14		57471.2		60196.9	12755.8				5910.76	5386.99
O75362	O75362	ZN217_HUMAN	ZNF217											54446.3					2838.39	6648.91	178702	7233.38	7152.99
O75363	O75363;O75363-2	BCAS1_HUMAN	BCAS1				3844.41								55175.7		2220.72				10391.6
O75365	O75365;O75365-3	TP4A3_HUMAN	PTP4A3					2732.35	5914.87	17636	23275	17751.1	12696.9						6880.79	12797.9		6622.16	7880.19
O75366-2	O75366;O75366-2	AVIL_HUMAN	AVIL	28289.4
O75367-1;O75367-3	O75367;O75367-1;O75367-3	H2AY_HUMAN	MACROH2A1	53751.4	13828.2		6476.68		30006.5	201054	199366	66779.8	45949.7		19220		15384.1	4935.47	10091100	439688	657212	1349325	931199
O75368	O75368	SH3L1_HUMAN	SH3BGRL	2401.2	558276	72754.9	33803.6	106265	714688	14508.1	16226050	202940	175180	2770485	82329.2	464135500	77160.9	225756	431016	23571.5	28650700	40066.8	30964.7
O75369-8	O75369;O75369-2;O75369-3;O75369-6;O75369-4;O75369-5;O75369-7;O75369-8;O75369-9	FLNB_HUMAN	FLNB		14680.2	369821	24698.6	14264.6	7285.69	5041.64	28073	7029.95	4499.97		114672		56199.4	9421.53	64501.2	55695.2	258257	34416.6	46490.4
O75376	O75376;O75376-2	NCOR1_HUMAN	NCOR1		73771.1	149244	52351.8	181121	18846.4	17017.9	67401.5	9306.39	14951.2		170863		31650.5	42844.2	30489.8	81765.9	930258	35146.9	56908.1
O75379;O75379-2	O75379;O75379-2	VAMP4_HUMAN	VAMP4		4454.51			13581.5	6301.03	19523.5	69732.2	14004	11940.8		10435.7		6404.03		11073	19108.2	35898.1	14959.8	14030.2
O75380	O75380	NDUS6_HUMAN	NDUFS6				10628.8	19851.6	45363.8	2299.51	32883.9	41442.2	23412		104588		20273.2	3399.77	310414		233222	42164.9	24624.5
O75381;O75381-2	O75381;O75381-2	PEX14_HUMAN	PEX14		915.761		4246.98	23995	11583	32279.3	219598	22812.5	19242.7		101385		25971.6		32071	35064.4	321348	39745.7	21124.1
O75382;O75382-2	O75382;O75382-2;O75382-4	TRIM3_HUMAN	TRIM3						6593.66	10227.8	131000	13457.8	11747.5		16722.3				9588.82	16914.5		6365.7	17258.8
O75385	O75385	ULK1_HUMAN	ULK1									604.288	900.204									1221.55	1440.24
O75387	O75387;O75387-2	LAT3_HUMAN	SLC43A1		2816.21		3651.42	10770.9	1453.2	7994.19		6321.34	3819.78	67651.8	721452		160629	144077		6031.65		3775.99	2369.97
O75390	O75390	CISY_HUMAN	CS		55225.6		128440	335180	803819	531716	50951.9	677618	647724		81194.3		49371.1	18900.3	1678960	1255105	2060522	592630	585029
O75391	O75391	SPAG7_HUMAN	SPAG7						2331.43		22595.4				24977.1		5129.49		13601.1	18814.4	95837.6	15882.2	6364.74
O75394	O75394	RM33_HUMAN	MRPL33						4199.63	12090.3	7276.72	4323.61	2880.11		24499.5		12942.5		25451.5	6218.33		6701.91	3245.08
O75396	O75396	SC22B_HUMAN	SEC22B		64562.8		36769.4	169548	243480	1010940	208448	256908	246408	215035	2222575		453724	337256	654622	473662	670622	236675	214200
O75398;O75398-3;O75398-4;O75398-5	O75398;O75398-3;O75398-4;O75398-5	DEAF1_HUMAN	DEAF1																16159.1		118533	29491.8	20593
O75400;O75400-2	O75400;O75400-2;O75400-3	PR40A_HUMAN	PRPF40A		145186		125847	30583.3	13330.8	6728.92	33489.2	9360.1	13432.7		44284.8		36044.7		52954.7	134400	469140	114126	101026
O75410;O75410-2;O75410-7;O75410-9	O75410;O95359;O75410-5;O75410-7;O75410-10;O75410-2;O75410-3;O75410-4;O75410-6;O75410-9;O95359-1;O95359-2;O95359-3;O95359-5;O95359-6	TACC1_HUMAN	TACC1		9304.37	275933	14888.3	38695.2	37342.8	17556.8	269098	31899.8	37471		23714.1		20562.8		19614.2	41631.9	372016	17211.7	63473.1
O75414	O75414;O75414-2	NDK6_HUMAN	NME6					117871	4254.77	6160.25		8029.48	6449.31						18113.5	33207.7		23896	27613.8
O75419;O75419-3	O75419;O75419-2;O75419-3	CDC45_HUMAN	CDC45																			3846.86	3595.34
O75420	O75420	GGYF1_HUMAN	GIGYF1						1218.71		14864.5						11196.7		2759.99			11749.6	5862.67
O75425	O75425;O75425-2;O75425-3;O75425-4	MSPD3_HUMAN	MOSPD3		1004.46				4645.43	18792.9	19493.6	7287.09	6164.12						9135.22	17002.7		5335.44	3725.53
O75427	O75427	LRCH4_HUMAN	LRCH4			153753		20845.2	15990.2	20734.2	114839	22040.2	18979		18348		12135.5	31098.1	33066.9	53603.4	998836	43369.3	62401.1
O75431	O75431;O75431-2	MTX2_HUMAN	MTX2					31347.5	20316.8	11471.8		24935.9	34869.8		80812.5		31705.6	32726.3	107580	19924.6		60238.8	47955.4
O75436	O75436	VP26A_HUMAN	VPS26A		58928.4			35671.8	53478.3	15951.3		29476.9	61027.5		266608		434618		108494	87247.6	318666	129784	311702
O75438	O75438	NDUB1_HUMAN	NDUFB1		13786.4		7445.33	48241.8	89564	432978		148856	103902		103412		71709.4	6910.09	593764	1.19083e+06		337817	248212
O75439	O75439	MPPB_HUMAN	PMPCB		15336			22819.2	14471	9380.1		33171.7	28712.1		46178.6		26992.3	13984.7	69999.4	31897.8		73022.8	74804
O75446	O75446	SAP30_HUMAN	SAP30																5696.74	8144.6		5270.52	5951.4
O75448;O75448-2	O75448;O75448-2	MED24_HUMAN	MED24							1558.88			2901.65		9244.7		5773.39		4743.91	10787.2		7578.51	19650
O75449	O75449	KTNA1_HUMAN	KATNA1		1418.9				3052.72	1535.83		3988.45	4255.91	2315.25	5652.05		2618.65	5324.65	2512.49	4631.3	46494.1	4533.47	8891.53
O75460	O75460	ERN1_HUMAN	ERN1						7790.43	19867.2	157912	9736.76	7857.69						17088.4	11532.2		10955.2	10536
O75467	O75467;Q6AW86	Z324A_HUMAN	ZNF324		26617.3		47778.3	103728		718320	88493.9	240256			2011260	1194530	347352	254912	805042	1504490	230429	436046	625205
O75475	O75475	PSIP1_HUMAN	PSIP1		3371.97		108324		7882.11	23988.1	45417.3	3406.66	3097.93		70054.5		6410.33		767066	53535.5	465550	26447	71831.2
O75477	O75477	ERLN1_HUMAN	ERLIN1		17893.4			14542.4	28125.7	139166	102286	27109.5	17496.9		77846.1		40505.1	11842.4	187910	548232	125438	98191.9	57831.2
O75486	O75486;O75486-4	SUPT3_HUMAN	SUPT3H																12323.4	18531		14873.6	13865.1
O75487;O75487-2	O75487;O75487-2	GPC4_HUMAN	GPC4				20465.8	11407.5				1346.72
O75489	O75489	NDUS3_HUMAN	NDUFS3				50097.7	67590.9	105680	31921.4		210810	170686		291933		220269	25413.3	1098796	72382.9	225636	436426	422216
O75494;O75494-2;O75494-3;O75494-4;O75494-5;O75494-6	O75494;O75494-2;O75494-3;O75494-4;O75494-5;O75494-6	SRS10_HUMAN	SRSF10						80318.6	6366.99		1793.78	8666.42		30463.7		18243.5	9799.27	133240	61462.3	110231	38250.6	46037.5
O75503	O75503	CLN5_HUMAN	CLN5			7190.54			5556.94	2981.33		6477.85	6248.86						11963.4			6055.23	6511.89
O75506	O75506	HSBP1_HUMAN	HSBP1					19528.5	12491.2	5761.22	35592.8	8409.84	18018.3		88804.7		129726	6818.79	13959.8		108347	11174.3	32826
O75509	O75509	TNR21_HUMAN	TNFRSF21	775.93		242520	21624.7										9305.8			45283		4314.2	15342.1
O75521;O75521-2	O75521;O75521-2	ECI2_HUMAN	ECI2		5780.11		23433.3	19344.6	21237.2	25971.5	27298.5	39621	36896.1		69885.7		29142		114304	39130.8	61257	38546.4	37898.6
O75528;O75528-2	O75528;O75528-2	TADA3_HUMAN	TADA3								40341.6		1816.91						16826.2		123331	8278.6	7820.5
O75529	O75529;O75529-2	TAF5L_HUMAN	TAF5L												361878			68143.5	38450.2	12025.5		25949.7	28028.7
O75530;O75530-3	O75530;O75530-2;O75530-3	EED_HUMAN	EED		184175				2263.52	2158.25	33636.4	3445.47	1720.84		55854.5		8939.48		32000.6	13211.1	465022	34748.8	45145
O75531	O75531	BAF_HUMAN	BANF1				7732.83	42722.4	79558	10657.5		123380	122730	155302	59399.6	504290	460872	167794	3113660	35362.7	77426.3	880168	577900
O75533	O75533	SF3B1_HUMAN	SF3B1		2231.22	4324860	1492330	323103	11856.7	15054	255094	14769.2	16642.8		261946		129048		317571	553680	4496420	395338	504794
O75534;O75534-4	O75534;O75534-2;O75534-3;O75534-4	CSDE1_HUMAN	CSDE1				8304.95	19913.8	23134.2	8330.83	167836	21187	35639.1		42576.2		84063.1		34088.6	11767.5	307622	27047.6	101912
O75554;O75554-2	O75554;O75554-2	WBP4_HUMAN	WBP4						22108.8	17095.9	109398	35396.6	42678		84835		120560		14023.2		250448	60903.1	25468.5
O75558	O75558	STX11_HUMAN	STX11		54735.7		55926.2	261989	315844	651475	178324	302078	231036	34540.5	94975.9		27178.1	21201.7	175053	199138	627222	229376	199912
O75563	O75563	SKAP2_HUMAN	SKAP2		69762.6		75151.7	268052	387544	171409	165809	470000	330109						133314	55970.1	399925	260292	94639.8
O75569	O75569;O75569-2;O75569-3	PRKRA_HUMAN	PRKRA		31763.5			43910	2935.19	2279.8	19234.3	5412.9	5527.96		26890.7		30440.8		46819.1	34819.8	320114	16343.5	34137.4
O75570	O75570;O75570-2	RF1M_HUMAN	MTRF1									2111.44							6363.06			4550.26	8143.6
O75575	O75575;O75575-2;O75575-3;O75575-4	RPC9_HUMAN	CRCP																10640.5		95886.6	5147.65	2476.66
O75582	O75582;O75582-2	KS6A5_HUMAN	RPS6KA5					14229.3	4128.04	39267.9	19573	3027.99	884.042		21221.8				17536.5	12572.4	66251.3	33054.6	45640.2
O75586	O75586;O75586-3	MED6_HUMAN	MED6								1273.52								4400.75	6523.5	69148.5	5440.38	14896.9
O75592;O75592-2	O75592;O75592-2	MYCB2_HUMAN	MYCBP2		15227.9	74114.9	12781.3	33824.4	29353.5	73894.9	96396.2	58400.6	50054.4		25300.9		27773	6248.58	77934.7	42415.7	184758	94646.5	104848
O75594	O75594	PGRP1_HUMAN	PGLYRP1	6381.52		40700.3	25043	26289.7											12547.8			10061.6
O75604-3	O75604;O75604-3;O75604-2;O75604-4	UBP2_HUMAN	USP2														8042.23
O75607	O75607	NPM3_HUMAN	NPM3	4905.79		665291											3614.85		14671.2			27094.5	23431.2
O75608;O75608-2	O75608;O75608-2	LYPA1_HUMAN	LYPLA1		14747.5		41647.7	69380.4	313380	365540	30695.4	180594	161820	206998	332220	125207	28858.7	17788.7	216468	648168	78672.5	95647.7	79629
O75616	O75616;O75616-2	ERAL1_HUMAN	ERAL1									129.264			2256.69				5288.74	4175.29		3128.95	5237.59
O75629	O75629	CREG1_HUMAN	CREG1										3974.73						21567.2			7486.34	7424.65
O75635-2	O75635;O75635-2	SPB7_HUMAN	SERPINB7					31171.2								89004.9	14065.3
O75636	O75636;O75636-2	FCN3_HUMAN	FCN3	230925	533563	112338	88170.9	671211	10565.9	2324.79		5846.38	10967.5		148968		13041.7		24697.1	5613.42		2178.31	14334.3
O75643	O75643	U520_HUMAN	SNRNP200	4887.4	180424		10906.2	15364.5	6198.24	3368.39	95959.2	11337	12274.1		113022		97771.6	66466.5	186275	134384	588046	542042	450698
O75648	O75648;O75648-2;O75648-3;O75648-4	MTU1_HUMAN	TRMU						5622.32	5141.08		6185.12	5046.09				11630.8		8940.14	10789.8		13012	14375.2
O75663	O75663;O75663-2	TIPRL_HUMAN	TIPRL		8400.49		12884	51148.1	113667	50807.3	17515.1	69651.3	59940.1	520868	139516		91993.6	42081.4	89265.6	81552.1	179592	39585.3	35339.6
O75665;O75665-3	O75665;O75665-3	OFD1_HUMAN	OFD1		46530.4			25016.4							9365.33				15742.2		233280	6830.56	10032.7
O75674;O75674-2	O75674;O75674-2;O75674-3	TM1L1_HUMAN	TOM1L1				6544.92	21295.7	25231.2	10910		14725	13811.9		27017.2		50918		11087.9	12762.4		4811.49	5128.28
O75676;O75676-2	O75676;O75676-2	KS6A4_HUMAN	RPS6KA4		293198			415599	1999.43	5016.75		6163.1	5548.4		35636.4		24440.5		34953.8	43936.8	315436	60654.2	71580.6
O75683	O75683	SURF6_HUMAN	SURF6							2055.14	19446.2				7746.53				11457.5	42764.1	154978	4879.31
O75688	O75688;O75688-2;O75688-3;O75688-4	PPM1B_HUMAN	PPM1B					13994.2	22607.8	10874.2	7586.58	26731.5	16046.6	61299.6	11576.2		23950.3	14871.1	14917.2	34919.9	252881	19459.8	17681.3
O75689	O75689;O75689-2;O75689-3	ADAP1_HUMAN	ADAP1									3596.04	3128.74						11218.6	17289.5	80009.2	15490.5	25614.2
O75691	O75691	UTP20_HUMAN	UTP20		10488.2			11351.7	12099.9	12775.5	717246	11688.3	38056.7		23736.2		16124.6		42500.7	37747.7	238128	39586.4	43645.6
O75694	O75694;O75694-2	NU155_HUMAN	NUP155					6377.4	6044.69	8550.61	34696.9	15259.4	14846.5		95346.3		52683.8		283627	119828	65437.3	114114	190994
O75695	O75695	XRP2_HUMAN	RP2		15607.3		28767.3	149982	108264	185520	23004.9	251178	197783	265026	2302860		1209185	947406	157472	91378.2	30409.6	296815	163246
O75716	O75716	STK16_HUMAN	STK16						2133.88	10439			4193.39				15497.3	7353.1	8682.04	8125.48		7990.31	6889.51
O75717	O75717;O75717-2	WDHD1_HUMAN	WDHD1		219428	127982	110650			80969.7		4622.84			263217		69191.7	35170.4	1454.64	277111	46842	8097.65	7726.15
O75718	O75718	CRTAP_HUMAN	CRTAP				14852.1	32873.4	36672.8	25735.2	9928.43	66910.2	56061.8		14695.1		13515.5	3068.17	44909.8	40414.4		65937.9	55417.9
O75746	O75746	S2512_HUMAN	SLC25A12		10314.6		5040.4	26235.5	35415.7	197526	18260.5	69251	67671.4		93395.1		39490.4	7552.55	482588	635280	270022	231183	167338
O75764	O75764;O75764-2	TCEA3_HUMAN	TCEA3								13884.4				38706.6				24364.3	38696.6	257457		21889.9
O75771-8	O75771;O75771-3;O75771-4;O75771-5;O75771-8	RA51D_HUMAN	RAD51D						598.454	231.721		763.402	777.759						691.869			1772.21	2504.66
O75787;O75787-2	O75787;O75787-2	RENR_HUMAN	ATP6AP2		5034.69		44049.4	14320.9	18839.7	47990.9		19377.2	24738.5				53850.7		50531.7	48003.4		25589.5	18259.5
O75791	O75791;O75791-2	GRAP2_HUMAN	GRAP2				28977.7	100932	199986	10873.3	63618.4	67668.3	83884.7		9506.55		33690.9	6492.6	106921	20067.3	54718.4	104202	154474
O75792	O75792	RNH2A_HUMAN	RNASEH2A					11767.3	4588.1	4348.82		4649.73	4793.51		27926.9		8325.4		21657.3	15683.2	68606.3	8910.41	9748.19
O75794	O75794	CD123_HUMAN	CDC123									1941.36			7977.57				8746.99	9885.17		27451.7	9711.23
O75795	O75795;P54855	UDB17_HUMAN	UGT2B17		3601.6	21648		11580.3	20575.6	70884.5					148109			17345.3	11141.4	63938.6
O75808	O75808	CAN15_HUMAN	CAPN15						2195.7		35881.2	1467.55	2039.36		8106.84			4468.62	4146.37	5629.88		3667.81	10580.2
O75817	O75817	POP7_HUMAN	POP7								48631.8						20769.6		12156.7	13979.2	132200	8798.26	9515.49
O75818;O75818-2	O75818;O75818-2	RPP40_HUMAN	RPP40				10000.4					3669.46					7702.01		6840.58	7941.33		2316.85	16328.8
O75821	O75821	EIF3G_HUMAN	EIF3G				21200.9	21480.3	31751.7	26241.8	666960	12819.7	23591.5	18841.1	21735		19373.1	12090.6	51183.1	26816.5	363652	66020.9	153534
O75822	O75822;O75822-2;O75822-3	EIF3J_HUMAN	EIF3J		33436.5		28457.7	53869.9	69791.3	49208.1	1051345	51676.6	27677.4	254905	682401	885186	2050080	169174	88179.6	56447.1	706163	223970	32074.3
O75828	O75828	CBR3_HUMAN	CBR3	114006	136826		408596	632411	122328	36307.8	9066.29	38314.2	59805.6		376763	129671	40830.9	875948	118816	78409.6		29094.6	100135
O75832	O75832;O75832-2	PSD10_HUMAN	PSMD10		10370.6		9744.82	33346.8	50393.1	9400.65	41842.9	33967.2	22247.9	1096875	150378	165435	587442	290818	42978.3	19878.3	60295.5	70284.9	114245
O75843	O75843	AP1G2_HUMAN	AP1G2				25683.3	12738.1	25569.8	23890.2	53207.6	18995.5	41398.9		48334.1		35206.9		37270.6	43103.9	107322	47242.9	90942.9
O75844	O75844	FACE1_HUMAN	ZMPSTE24		14417.9		7391.75	25684.5	44635.3	360352		73542.9	45750.8		23339.2		54594.1	13618.9	148046	253180	1964260	88997.2	65792.6
O75864	O75864;O75864-2	PPR37_HUMAN	PPP1R37						3363.27		12432.3	2723.18	2146.9				1223.21		841.98			4222.07	1885.07
O75865;O75865-2	O75865;O75865-2	TPC6A_HUMAN	TRAPPC6A									4511.18	7268.1						13471	36715.3		6814.22	11206.8
O75874	O75874	IDHC_HUMAN	IDH1	1937.79	22840.4		41204.6	130583	248260	155100	56867.3	150312	290436	234742	97438.1	137294	161789	410138	151162	226298	79596.7	99324.8	583036
O75879	O75879	GATB_HUMAN	GATB						2997.75	2564.33		4150.44	3804.78		27808.6		9597.47		17013	15430.2	5842.49	14669.8	19530.2
O75880	O75880	SCO1_HUMAN	SCO1						3437.63	16072.2		8502.48	3888.71		37092.9				26445.5	33282.6		10959	11216.2
O75882	O75882;O75882-2;O75882-3	ATRN_HUMAN	ATRN	299124	50239.6	12518100	95290.2	44770.3	8916.02	11219.4		6556.39	6215.29				5.74694e+06	245305	14545.2	11358.9	81985.1	10982	10089.4
O75882-3	O75882-2;O75882-3	ATRN_HUMAN	ATRN			25216.7
O75886	O75886;O75886-2	STAM2_HUMAN	STAM2				34168.8	30942.7	32791.7	7057.89	584784	15077.4	22497.8		88293.8		45117	5793.27	20395.5	30270.8	267642	12344.5	17020.5
O75891;O75891-3	O75891;O75891-2;O75891-3	AL1L1_HUMAN	ALDH1L1				2473.11		1181.69			2094.61			18012.6				12685.1			1888.56	3646.2
O75907	O75907	DGAT1_HUMAN	DGAT1						7227.41	13476.6		3543.22	2596.36		14684		7762.6	3231.58	19726.5	45452.6		14058.4	8924.93
O75909;O75909-4	O75909;O75909-2;O75909-1;O75909-4	CCNK_HUMAN	CCNK										1067.48				13449.9		9395.11	14928.2		2702.35	36884.8
O75915	O75915	PRAF3_HUMAN	ARL6IP5		245646		154598	518869	1115350	7256630	346701	1976780	1518745	66856.1	378076		239675	102041	3968365	1843090	365198	1947095	1604435
O75923;O75923-10;O75923-14;O75923-2;O75923-4;O75923-8	O75923;O75923-13;O75923-10;O75923-11;O75923-12;O75923-14;O75923-15;O75923-2;O75923-3;O75923-4;O75923-5;O75923-6;O75923-7;O75923-8;O75923-9	DYSF_HUMAN	DYSF				3507.89	15021.2	23424.7	13002	109054	29088.2	14466		28475.9			4378.94	71824.8	39998.3	2164965	71263.2	63106.7
O75925-2	O75925;O75925-2	PIAS1_HUMAN	PIAS1														9633.6		11695.9	7972.8	37818.5	5364.76	6451.71
O75928;O75928-2;O75928-3	O75928;O75928-2;O75928-3	PIAS2_HUMAN	PIAS2																7711.24			2477.39	1473.02
O75934	O75934	SPF27_HUMAN	BCAS2									754.185	1946.55		43558.8		14052.3		36563.8	6161.36	17941.3	24415.3	65808.6
O75935;O75935-3	O75935;O75935-2;O75935-3	DCTN3_HUMAN	DCTN3				21690	50683.8	115372	24253.1	105706	125564	184110	89395.4	61973.5		243515	354540	79374.5	48110		111611	186338
O75936	O75936	BODG_HUMAN	BBOX1														38097.8					2024.15
O75937	O75937	DNJC8_HUMAN	DNAJC8		13892.5				20667.2	28964.2	109043	8392.41	10151.3		10795.5		56922.2		212387	105783	91405.6	29529.9	83466.3
O75940	O75940	SPF30_HUMAN	SMNDC1							4094.38	7459.14				12197.5				18061.3		239268	3580.57	2795.48
O75943;O75943-2	O75943;O75943-2;O75943-3;O75943-4	RAD17_HUMAN	RAD17									5243.14					10981.3		8760.78	10057.1		13226.2	14555.5
O75947	O75947	ATP5H_HUMAN	ATP5PD		46616.6		47896.5	145568	389036	1211960		384512	377236		79452.8		27077.7	15190.2	2625205	3154245	255464	951497	765548
O75954	O75954	TSN9_HUMAN	TSPAN9	4340.6	44143.5		70736.8	272650	185232	605062	88351.2	196728	232470						156092	336013		263688	156614
O75955	O75955;O75955-2	FLOT1_HUMAN	FLOT1	123869	44749.7	9513.14	68194.4	382277	136160	645781	224038	301232	224135	1198855	24211150	1358305	6158140	4691560	376164	522070	814168	442554	273848
O75962	O75962;O75962-2;O75962-4;O75962-5	TRIO_HUMAN	TRIO						8248.01	10158.4	124254	8747.66	7309.26		19431.7				8640.57	14455.5	117398	10850	16522.2
O75964	O75964	ATP5L_HUMAN	ATP5MG		36873.2		35709.7	185886	273598	675798	21942.3	322514	212178		42797.9		26421.7	13661.5	1794515	2131100	149906	656774	415314
O75976	O75976;O75976-2	CBPD_HUMAN	CPD	1767.61						4030.71		5475.49	4591.15		28058.8		31268		9235.66	23387.6		21536.8	14676
O75995	O75995	SASH3_HUMAN	SASH3		9508.96		4732.32	10472.1	2839.91	2519.43		2091.77	2888.94		23324.8				36521.6	11976	233266	149894	46657.6
O76003	O76003	GLRX3_HUMAN	GLRX3				38342.9	90388.5	224521	18704.5	312596	99243.9	166850	1641385	216018	1237080	522266	727765	136232	45159	131789	93078.4	157395
O76011	O76011	KRT34_HUMAN	KRT34	17505.3	23933.4			54857.5												18544.2
O76013	O76013	KRT36_HUMAN	KRT36		15280.6			18107.5			5596.38									20971.4
O76021	O76021	RL1D1_HUMAN	RSL1D1	11249.8	20548.4		5165.55		4275.93	40559.5	35903.4	13728.4	18332		113247		56334.8		651067	564175	4697740	100911	153104
O76024	O76024	WFS1_HUMAN	WFS1												20891.3				12311.6	22793.7		4057.03	3142.21
O76031	O76031	CLPX_HUMAN	CLPX	610.215	2067		102516	2497.74	11322.5	14195.1		19824.2	18643.5		95139.6		68822.6	45368.6	96147.2	63767.5		58825.1	68495.6
O76038	O76038	SEGN_HUMAN	SCGN				14332.1								61744.6						340906
O76039	O76039;O76039-1	CDKL5_HUMAN	CDKL5						815.268										1369.44
O76041-2	O76041-2	NEBL_HUMAN	NEBL					6789.95	2060.26			1778.04	1448.83		13859.1		124826						1539.8
O76054	O76054;O76054-4;O76054-5	S14L2_HUMAN	SEC14L2											152278	59873.9		13535.2	15038.9	7133.75	11194.7
O76061	O76061	STC2_HUMAN	STC2	3120.7	7873.62	12028.6	12392.6	16662.8				3947.43
O76062	O76062;O76062-2	ERG24_HUMAN	TM7SF2						1534.38	3577.61			699.848						14457.7	9729.46		2662.28	1338.3
O76070	O76070	SYUG_HUMAN	SNCG			18656.8	1536.11								22904.1
O76071	O76071	CIAO1_HUMAN	CIAO1	205585			7362.13	9089.24	13022.5	3110.45		24161.3	15543.9	82319.9	14416.4		1212050	216110	16687	14838.9		73727.4	56654.1
O76074	O76074;O76074-2	PDE5A_HUMAN	PDE5A		22916.4		52910	176570	334666	153483	177880	197884	219642		19291.3	1114520			82388.9	66844.2	168476	59754.1	111062
O76075	O76075	DFFB_HUMAN	DFFB		8182.52					3799.56		5353.03					4527.94		15373.2	48334.7		16339.6	24357
O76076	O76076	CCN5_HUMAN	CCN5	4194.9	12617.8		5378.33	14817.1															1857.36
O76094	O76094;O76094-2	SRP72_HUMAN	SRP72		39662.7	56954.2	72464.1	3168.03	5191.94	23833.2	27837	7050.78	9217.32		70428.9		31818.3	10201	114296	42453.6	716000	18273.4	120474
O76095;O76095-2	O76095;O76095-2	JTB_HUMAN	JTB						2728.48	16425.7		11744.6	6591.84		11371.7		5367.31	3065.36	15143.3	41388.1		34471.4	21709
O76096	O76096	CYTF_HUMAN	CST7		5671.23	155143	17067.8		4154.06			5106.12	5509.71						42502.4	18125.8	96009.8	19430.6	17686.2
O94759;O94759-2	O94759;O94759-2;O94759-3	TRPM2_HUMAN	TRPM2																1803.01	1831.31	27253.7	961.423	696.071
O94760	O94760	DDAH1_HUMAN	DDAH1						3622.61			2104.34	2330.77		95330		24582.4	3626.06			554544	29421.7	4493.95
O94762	O94762;O94762-2;O94762-3;O94762-4	RECQ5_HUMAN	RECQL5							3674.47					9302.47				6099.05	17485.5	133669	8977.15	12118
O94763-4	O94763;O94763-2;O94763-3;O94763-4	RMP_HUMAN	URI1						3500.32		52510	4020.65	4730.57						12250.2		70909.7	20804.8	14255.3
O94766;O94766-2	O94766;O94766-2	B3GA3_HUMAN	B3GAT3		12073.3			34897.4	13074	84055.1		27203.2	25078		32479.7		7716.45	4729.91	51191.6	103835		50048.1	41602.6
O94768	O94768	ST17B_HUMAN	STK17B				2264.16			1416.65	26305.2	3200.16	2201.55		28508.1		4247.68		28369	23278.2	266125	59005.3	82937
O94769	O94769;O94769-2	ECM2_HUMAN	ECM2	1182.03	164628		214059	12576.5	7679.17	2402.99	92662.4	2000.72	3041.05							5053.57		1835.69	2790.76
O94772	O94772;O94772-2	LY6H_HUMAN	LY6H			8078.57
O94776	O94776;O94776-2	MTA2_HUMAN	MTA2			48842.2	376351			4854.02	243803	8328.32	5749.57		75290.6		42629.6		257715	99708.9	448056	229628	217910
O94782	O94782	UBP1_HUMAN	USP1																			4326.65	3915.7
O94804	O94804	STK10_HUMAN	STK10		44363		32897.3	97877.1	128582	589202	471228	165823	183113	176795	514118		70162.3	136250	442884	444692	653247	186706	764299
O94806	O94806;Q15139;O94806-2	KPCD3_HUMAN	PRKD3						1979.62			2864.66	1652.77				10330.8		8100.94		53505	10272.1	12428.5
O94808	O94808	GFPT2_HUMAN	GFPT2														2538.77
O94811	O94811	TPPP_HUMAN	TPPP			4934.9	5482.52								7630.47		20452.3		2638.69		67198.7	355232
O94813;O94813-2;O94813-3	O94813;O94813-2;O94813-3	SLIT2_HUMAN	SLIT2		4424.49		3544.93	13160.1	4681.65	2840.6	10634.3	6257.55	5599.94	73864.1	816540		434004	800784	5377.57	3018.51	33435.8	2769.51	9087.85
O94817	O94817	ATG12_HUMAN	ATG12					8394.59	16100.3	13663.9		11038.3	24799.5		32469		17427.8	11420.8	24769.7	55868.2		36941.4	56977.6
O94819	O94819	KBTBB_HUMAN	KBTBD11				3993.93					1546.01	370.513		15712				9153.62	15515.5		4779.87	5783.65
O94822;O94822-3	O94822;O94822-3	LTN1_HUMAN	LTN1					20269.2	14393	20294	101673	23542	20301.3		73346.5		229330	74228.7	27074.4	66101.2		40480.6	64389.7
O94826	O94826	TOM70_HUMAN	TOMM70	181181	17963.8		8407.13	24120.2	61768.2	291104	41868.3	95332.3	117686		40924.1		104035	6629.41	373490	127138		140947	129332
O94829	O94829	IPO13_HUMAN	IPO13						10604	9477.53	86749.5	13605.5	14551.2	141912	33985.9		68821.8	72381.8	10970.3	34717.4		20666.3	24914
O94830	O94830	DDHD2_HUMAN	DDHD2	92219.9				47057	14127.6	9047.63	31945.1	23559.4	22009.4		19759.6		25699.2	12772.5	17061.5	24729.2		54334.1	32893.6
O94832	O94832	MYO1D_HUMAN	MYO1D					14037.2	3266.01	5060.31		7584.51	7027.84		31028.8		20710.8	24949.4	9633.99	15057	35266.1	20458.2	16993
O94842;O94842-2;O94842-3	O94842;O94842-2;O94842-3	TOX4_HUMAN	TOX4					17517.1			28058.3				7987.72				13957.5	6890.67	97781.4	3061.75	3562.57
O94851	O94851	MICA2_HUMAN	MICAL2	3742.95			10081.2	15173.9	55599.6	21186.8		58375.3	61778.4		78032.9		443486	542184	42860.6	47667.1		48848.4	99934.8
O94851-2;O94851-4;O94851-6	O94851-2;O94851-4;O94851-6	MICA2_HUMAN	MICAL2						1719.21	23246.4			19321.8		21491.6		16431.4	3745.36	13998.6	22585.5		13297.8	17171.8
O94855;O94855-2	O94855;O94855-2	SC24D_HUMAN	SEC24D				9758.43	35244.7	28305.5	9558.61	25939.4	18551.6	31330.6		118507		55915.5		23092	15614.8		21126.1	45129.9
O94856;O94856-11;O94856-13;O94856-6;O94856-7	O94856;O94856-10;O94856-11;O94856-12;O94856-13;O94856-3;O94856-4;O94856-5;O94856-6;O94856-7;O94856-8;O94856-9	NFASC_HUMAN	NFASC	733.251		495398				2250.42							5536.38
O94864;O94864-2	O94864;O94864-2	ST65G_HUMAN	SUPT7L																12255			7013.8	9689.24
O94868;O94868-2	O94868;O94868-3;O94868-2	FCSD2_HUMAN	FCHSD2				17140.6					9696.28	7748.48						15116.6	29772.2	20707.2	14812.2	18151.5
O94874	O94874;O94874-2;O94874-3	UFL1_HUMAN	UFL1		35251.9	21344.8	19773.9	56154.5	68854.4	262006	176540	99418.1	92017.4		119846		61749.2	22925	179575	347994	751060	156082	207257
O94875;O94875-11;O94875-7	O94875;O94875-10;O94875-11;O94875-12;O94875-2;O94875-3;O94875-4;O94875-5;O94875-7;O94875-8;O94875-9	SRBS2_HUMAN	SORBS2			24580.5									15969.4				3704.45
O94876;O94876-2	O94876;O94876-2	TMCC1_HUMAN	TMCC1						2241.23	7580.68	21911.3	896.593			1509.25		14715.8		5777.33	4000.9	67547.6	2205.52	1722.23
O94880	O94880;O94880-1;O94880-2	PHF14_HUMAN	PHF14					6333.79	631.757	7104.1		12537.4							57157	155959	171097	17207	13528.1
O94885	O94885	SASH1_HUMAN	SASH1														13855.1
O94886	O94886	CSCL1_HUMAN	TMEM63A	48356.7	37678.1		28688	114324	196907	717752	17274.5	350138	326346		7702.52				230288	355589	47633	325954	282876
O94887;O94887-2;O94887-3	O94887;O94887-2;O94887-3	FARP2_HUMAN	FARP2									336.456			12887.9		13658.9					1189.83	1542.76
O94888	O94888	UBXN7_HUMAN	UBXN7						6069.91		89701.1	8380.6	4696.92		89907.3		50819.2	7895.16	13273.6	5145.19	161823	58362.7	6155.45
O94889	O94889;O94889-2	KLH18_HUMAN	KLHL18					19909.2	4909.27	4569.47		6628.65	11505.8		18378.7		67041.9	69011.9				12890	12082.5
O94900	O15405;O94842;O94900;Q96NM4;Q96NM4-3;O15405-2;O94842-2;O94842-3;Q96NM4-2;Q96NM4-4	TOX_HUMAN	TOX									3094.04	2822.86		7947.97				3511.87		71223.9		2862.08
O94901-9	O94901;O94901-9;O94901-5;O94901-6	SUN1_HUMAN	SUN1				12761.3		18887.6	1916.18					12992.7		26160.4		46780.4	37420.7	29087	13879.5	8670.34
O94903	O94903	PLPHP_HUMAN	PLPBP				2593.18	17628.5	31638.5	6493.35	283594	22952.6	32081.3	169122	59786.9		23657.2	74223.9	57700.6	21141	494180	19251.5	78651.5
O94905	O94905	ERLN2_HUMAN	ERLIN2		20062		18036.4	41337.4	50183.7	326324	110887	67951.7	47553.8		184771		55127.3	37024.9	300611	724912	438628	165304	108010
O94906	O94906;O94906-2	PRP6_HUMAN	PRPF6		18776.3		45707.7	39731.6	15758.3	24545.7	70434.1	5054.82	6589.32		46574.8		29817.1		129115	66310	1540650	97128	122960
O94907	O94907	DKK1_HUMAN	DKK1		7805.35			7326.16	10967.7	20425.8	173654	5365.7	7300.76						35387.7	75016.1	55966.4		14808.2
O94913	O94913	PCF11_HUMAN	PCF11		7400.73				11479.7			7111.7			18607		4061.64		14720.5	33795.8	200086	8724.44	13768.3
O94915	O94915	FRYL_HUMAN	FRYL		3771.88		8361.99	16662.2	18760.8	14504.1	97959.6	34604.3	34018.1	40398.6	30510.9	2712075	52114.2	21687.4	61640.5	52485.4	103537	55893.1	86106.6
O94915-2	O94915-2	FRYL_HUMAN	FRYL					7707.28	3578.03	7228.85		6531.14	6478.39				15739.1		4641.64			13752.8	16769.8
O94916;O94916-2;O94916-5	O94916;O94916-2;O94916-4;O94916-5	NFAT5_HUMAN	NFAT5				5259.58	7064.37	11409	33715.3	174434	15716.7	17262.4		11146.6		27747.2	9554.57	41260.1	23748.6	403247	12517.4	14131.6
O94919	O94919	ENDD1_HUMAN	ENDOD1	1829.75	101856		75646.6	423388	491350	2251130	51625.3	528324	436602	397789	6177240	141463	1385720	1198065	473650	197740	79483.7	470168	321586
O94921	O94921;O94921-2;O94921-3	CDK14_HUMAN	CDK14					30854.2	3260.64		13684.1	6045.7	5791.41					38206.3				5080.88	7314.89
O94923	O94923	GLCE_HUMAN	GLCE	621.072	5917.15		6802.54	29044.8	17958	24935.1	38536.6	28424.4	29179.2		10141.3		100930	11112.6	11216.3	23546.1	90834.2	22817.5	22084.3
O94925	O94925;O94925-3	GLSK_HUMAN	GLS		12784.4			53521.2	53908.2	29638.2	63421.8	88245.7	90253.5		43363.8		13687.2		209654	50139.9	176796	117692	145810
O94925-3	O94925-3	GLSK_HUMAN	GLS					3871.57	9184.27	3320.04		11263.5	10730.9						34339	1396.43	30550.2	19055.6	19038.8
O94927	O94927	HAUS5_HUMAN	HAUS5						2930.62	1909.95		8315.16	7120.44						10254.6	24097.9		9218.03	24537.8
O94929-3	O94929-2;O94929-3	ABLM3_HUMAN	ABLIM3		8747.5		10980.1	25863	34562.1	15933.4	141394	30032.5	27481.6				7171.04		13777.6	12374.7	96627.8	18734.6	24898.6
O94952;O94952-1	O94952;O94952-1	FBX21_HUMAN	FBXO21												18508.5		17781		20419.8	11505.3		9593.25	9655.03
O94953	O94953	KDM4B_HUMAN	KDM4B																16263.6		26492.5	25902.3	29581.5
O94966-6	O94966;O94966-2;O94966-3;O94966-4;O94966-5;O94966-6;O94966-7	UBP19_HUMAN	USP19					8279.18	5414.06	7023.23	100074	8449.42	9289.64	87967.3	60609.6	408218	26898.2	107753	13113.6	18777.5	218182	12431.5	29465.9
O94967;O94967-2;O94967-3;O94967-4	O94967;O94967-2;O94967-3;O94967-4	WDR47_HUMAN	WDR47			15222.7		8191.4	6646.91	4709.69	65332.3	9751.12	7007.57		10418.5		32458.8		8473.47	7657.75		20851.4	12574.1
O94973	O94973;O94973-2;O94973-3	AP2A2_HUMAN	AP2A2		65473.6	98787.6	15661	29518.3	33915.9	30391	103220	19643.3	37017.1	55828.8	59221.3		29545.5	214052	43366	75551.8	139750	21378	100543
O94979	O94979;O94979-10;O94979-2;O94979-3;O94979-4;O94979-5;O94979-6;O94979-7;O94979-8;O94979-9	SC31A_HUMAN	SEC31A		6576.39		16698	48736.7	107545	52170.2	248936	65209.2	79567.6	73886.4	60601.4		22852.1	96392	99429.8	113214	209588	63067.4	162496
O94983-4;O94983-6	O94983;O94983-2;O94983-3;O94983-4;O94983-6	CMTA2_HUMAN	CAMTA2							2054.58										67712.4
O94985-2	O94985;O94985-2	CSTN1_HUMAN	CLSTN1	6823.07	4940.94	3779.73	163987	11820.5	15914.6	5165.16	165005	21384.7	22930.2		23378.4		12521.9		8429.47	7410.63		11357.5	10876.3
O94986;O94986-1;O94986-2;O94986-3	O94986;O94986-1;O94986-2;O94986-3	CE152_HUMAN	CEP152							1012.93		2555.72	1628.4		2519.35			5378.16	3117.45	56823.3		3048.64	6900.69
O94992	O94992	HEXI1_HUMAN	HEXIM1		3433.41				10992	31519.2	146448	15531.5	8817.08		95357.6		48018.7	14138.4	13112.9	140975	157849	47797.6	18200
O95049;O95049-3;O95049-4;O95049-5	O95049;O95049-3;O95049-4;O95049-5	ZO3_HUMAN	TJP3												7946.09		5016.89					823.037	754.509
O95059	O95059	RPP14_HUMAN	RPP14																4308.62				6089.34
O95070	O95070	YIF1A_HUMAN	YIF1A						3691.07	20035.8	7278.48	3393.82			31728.7		6445.22	9452.26	13436	22552.4	126782	15413.3	9301.47
O95071;O95071-2	O95071;O95071-2	UBR5_HUMAN	UBR5							11734.9	77099.4	7851.62	13189.1		4915.65	487597	12888.7		17588.8	19672.4	48267.5	37136.9	32504.6
O95081	O95081;O95081-2	AGFG2_HUMAN	AGFG2				20214.8	10399.8	12133.1	10595.3	66029	13763	17438.3		14240.6		26448.4	42520.7	15127.4	18249	44785.9	18342.2	66618
O95084	O95084;O95084-2	PRS23_HUMAN	PRSS23		2934.41	154901	11309.9		10154	8741.14	55672.3	15052.2	15601.1						7369.69			14545.3
O95104	O95104;Q9UPN6;O95104-2;O95104-3;Q9UPN6-2	SCAF4_HUMAN	SCAF4				120959	4550.05	2142.68	3898.43	79805.6	2770.06	3857.01		23710.9	935042	7813.07	3146.4	34580	79184.8	668733	12781.8	111702
O95136	O95136	S1PR2_HUMAN	S1PR2				2538.74		1032.14	1201.37		2605.82	1577.79						1878.89			835.386	1449.16
O95139	O95139	NDUB6_HUMAN	NDUFB6					66333.4	46465.1	262851		77188.2	63527.2		36752.9		72060.5		486057	929386		211816	191244
O95140	O95140	MFN2_HUMAN	MFN2		8872.7			17985.6	15788	67393.1	69093.6	27483.3	25308.3		26636.8		10257.6		54072.3	33132.8	13938.2	36915.9	30995.5
O95147	O95147	DUS14_HUMAN	DUSP14														5159.4
O95149	O95149	SPN1_HUMAN	SNUPN						1205.28		16451	1326.36	669.74						1775.05		22467	349.789	2069.39
O95154	O95154;Q8NHP1;Q8NHP1-3	ARK73_HUMAN	AKR7A3												33096.4
O95155;O95155-2;O95155-4	O95155;O95155-2;O95155-3;O95155-4	UBE4B_HUMAN	UBE4B			58223.9		18806.5	18906.5	12766.1	226965	20541.5	20522.3	64288.6	24052.9		22765	47390.2	21024.3	31960.5	496941	22082.5	25413.4
O95159	O95159	ZFPL1_HUMAN	ZFPL1				18068.8	18081.6	13571.3	27876.2		33838	30555.5		294516		33301.3	36316.2	25848.9	25657.8		38947.5	51830.4
O95163	O95163	ELP1_HUMAN	ELP1	26709.8	42869.9		6963.49	10973.8	10626.6	9428.22	48616.2	24857	20436.4	39053.6	10687.5		59800.8	21731.1	61469.7	45077.7	35410.9	118666	105609
O95164	O95164	UBL3_HUMAN	UBL3				10721.5	28325.5	1843.55	5074.4		4166.63	3648.53		25621.6		74176.6		19151	45398.9		25485	19896.8
O95167	O95167	NDUA3_HUMAN	NDUFA3				7818.17	17428.2	46731.4	56539.5	30352.6	105932	107572		86225.5		36271.6		411640	51443.6	346353	128636	102388
O95168	O95168;O95168-2	NDUB4_HUMAN	NDUFB4		9933.45		4200.62	22887.5	56029.8	150422		78098.4	73373.3		76968.4		41955.2		382394	289447		241308	159949
O95169;O95169-3	O95169;O95169-2;O95169-3	NDUB8_HUMAN	NDUFB8		8619.23		18929.6	35982.8	48618.3	201037	65579.7	116618	99695.9		46182.4		75901.6	26473	401929	288768		261164	179242
O95171-2	O95171;O95171-2;O95171-3	SCEL_HUMAN	SCEL							19967.2	4054.68						503521	6120.89	62174.6				15910.3
O95182	O95182	NDUA7_HUMAN	NDUFA7					13810.6	28477.8	27841.4	27823.2	35030.3	36853.8		42026.4		13112.4		237700	33086.2	975586	33637.1	20791.6
O95183	O95183	VAMP5_HUMAN	VAMP5		33869.3		10149.8	47278.1	22872.6	76576.2	108948	31440.8	20427.8		46546.6		48645.6		36077.8	91076.9	232744	51721.4	25931.4
O95196;O95196-2	O95196;O95196-2	CSPG5_HUMAN	CSPG5			62946.1	36227.3	7640.76							11409.7		8783.26
O95197;O95197-2;O95197-7	O95197;O95197-3;O95197-2;O95197-4;O95197-7	RTN3_HUMAN	RTN3		2595.51			6006.8	8230.39	24795	82322.1	9546.32	7134.95	204291	43109.9		17669.2	9889.12	7671.53	22459.8	40258.7	9237.17	5655.48
O95199;O95199-2	O95199;O95199-2	RCBT2_HUMAN	RCBTB2								43618.5											8866.23	11167
O95202	O95202	LETM1_HUMAN	LETM1		8220.23		10245.8	20775.6	53453.9	207307	42783.8	89961	88727.5		20384.4		4187.97	3282.82	328444	192436	510417	153454	123571
O95208;O95208-2;O95208-3	O95208;O95208-2;O95208-3;O95208-5	EPN2_HUMAN	EPN2														6001.35	10814.2
O95210	O95210	STBD1_HUMAN	STBD1		1431.08		5492.55	14290.3	7417.22	5529.76	338337	4801.86	8929.75		33118				6809.18	4694.33	333704		6718.18
O95214;O95214-2	O95214;O95214-2	LERL1_HUMAN	LEPROTL1						924.806	9292.56		1912.27	951.839		72544.1		7601.52	3318.52	2881.35	7451.1		5578.35	3355.45
O95218;O95218-2	O95218;O95218-2	ZRAB2_HUMAN	ZRANB2		41207.7			48685.6			20684.7		2977.96		20407.4		3848.89		16776.1	27494.6	439214	8627.17	35064.4
O95219	O95219	SNX4_HUMAN	SNX4	16749.1			10618	14385.4	30337.5	21258.2	13987.8	50664.1	59440.9		19206.4		27847.4	5393.42	16991.2	19555.8	25324.4	15144.8	45048.1
O95232	O95232	LC7L3_HUMAN	LUC7L3						2138.5	6437.24		3358.49	1761.16		28993.9		27331.2	8065.78	28925.3	47162.8	439806	50789.1	56032.2
O95236;O95236-2	O95236;O95236-2	APOL3_HUMAN	APOL3					3629.23	8546.11						60184.7		38547.6	17354.3	21624.3	43782.4		11903.4	7459.16
O95239	O95239;Q2VIQ3;O95239-2	KIF4A_HUMAN	KIF4A																8544.5				5548.15
O95243;O95243-2;O95243-3;O95243-5	O95243;O95243-2;O95243-3;O95243-5;O95243-6	MBD4_HUMAN	MBD4							3778.01					2008.52		3933.6		30782.3	4472.86	381490	2649.49	4374.28
O95248;O95248-4;O95248-5	O95248;O95248-4;O95248-5	MTMR5_HUMAN	SBF1				9729.69	13170.9	7185.84	7129.64	27693.7	10200.1	11200		38858.6		40948.6	45890.3	43120.1	46561.4	135515	49485.1	83282.1
O95249	O95249	GOSR1_HUMAN	GOSR1					48332.4	7844.59	21017.2	105329	9496.7	10519		50190.1		18631		29937.3	45159		18890.6	12369.9
O95251;O95251-4	O95251;O95251-2;O95251-4	KAT7_HUMAN	KAT7							19324.3	9399.08	5530.75	3637.09		16699				86695.8	28037.5	582972	37294	39618.8
O95260	O95260	ATE1_HUMAN	ATE1		10939.1		25412.2	20576.4	16654.8	30786		24796.7	28429.4				4622.88		7833.43	15486.7		18342.5	27565.2
O95260-2	O95260-2	ATE1_HUMAN	ATE1	380498	30926.9		31029.8	53208.3	108652	149124	219999	124340	171020	30949.5	172338		122952	127930	38070.2	61658.5	254996	73830.4	163909
O95267;O95267-2	O95267;O95267-2;O95267-3;O95267-4;O95267-5	GRP1_HUMAN	RASGRP1																12228.1	13108.1		14488.9	19058.3
O95271	O95271;O95271-2	TNKS1_HUMAN	TNKS									3919.24	5330.77				10497.6	6783.51	3837.35	21432.7		6790.78	6638.74
O95273	O95273;O95273-2	CCDB1_HUMAN	CCNDBP1				6708.21	10759.5	6354.02	2873.83		8735.38	10208.9	32291.5	8397.15		188716	21756.6	7376.65	9433.86		6457.44	4789.64
O95274	O95274	LYPD3_HUMAN	LYPD3	426.668		90768.9		5760.64									145238
O95292	O95292;O95292-2	VAPB_HUMAN	VAPB		14927.6		10327.3	61129.8	97401.8	41882.9	410628	26756.2	23918.7	140800	297803	456584	143660	72049.3	61671.6	17093.9	918084	32997.9	23155.4
O95294-3;O95294-4	O95294;O95294-2;O95294-3;O95294-4	RASL1_HUMAN	RASAL1				5525.56				29324.8	6465.43			7435.41	139725	28985.3	21943.7	3135.23	8465.27			3574.55
O95295	O95295	SNAPN_HUMAN	SNAPIN				12562.9	30349.6	54433.7	24544	24480.2	35051.4	48942.3		39797.6		14885.9	16211.1	57580.5	96293.4	100277	111532	151420
O95297-3	O95297-3	MPZL1_HUMAN	MPZL1												8653.24					4861.11		1684.2
O95297;O95297-2	O95297;O95297-2;O95297-4;O95297-5	MPZL1_HUMAN	MPZL1					12301.5	3009.21	9910.87		5907.87	6368.1		204574		57687.6	34655.5	12611.4	16162.5		19542.1	9982.76
O95298	O95298;O95298-2	NDUC2_HUMAN	NDUFC2			295592	59031.8		59591.6	140388		60902.4	54427.5		96268.6		65686.9		365611	325486		167080	124977
O95299	O95299	NDUAA_HUMAN	NDUFA10		8838.27		13123.7	43937.8	65456.2	49387.1		98318.8	87153.8		126699		31522.3		573626	87296.6	43641.2	181941	173176
O95302;O95302-3	O95302;O95302-3	FKBP9_HUMAN	FKBP9								45488.2	679.375	7599.55		6111.25		14259.9			61303.3		2464.6	1426.56
O95319;O95319-2;O95319-3;O95319-4;O95319-5	O95319;O95319-2;O95319-3;O95319-4;O95319-5	CELF2_HUMAN	CELF2		204334		8572.14	9552.88	24839.7	12336.9		14599.1	18447.4		24753.8		21585		54039.6	47180.8	306152	13548.4	13404
O95336	O95336	6PGL_HUMAN	PGLS	1355.62	2920.23		25934.6	88026	288098	125722	263632	86133.2	89995.6	913555	382164	696112	88055.4	134645	248080	265851	259590	69411.3	80411.8
O95340;O95340-2	O95340;O95340-2	PAPS2_HUMAN	PAPSS2		18667.9			39476.9	43142.2	38748.2	208211	93307.7	77196.5		227328			32993.9	28576.7	43684.6	41999.7	47405.2	87196
O95342	O95342	ABCBB_HUMAN	ABCB11					16025.3	47218.2	10549.5	110679	5353.41	6053.78	944682					29670.5	13395.1		9402.95	8221.51
O95347	O95347;O95347-2	SMC2_HUMAN	SMC2				42562.2	24710.5	4308.76	3960.63	15938	3026.97	4177.78	52059.2	32744.5		124716	65896.6	12184.9	19305.7		12751.1	29075.2
O95352	O95352;O95352-2;O95352-3	ATG7_HUMAN	ATG7		3965.06		14231.1	27990.4	47019.9	19823.4	107640	45421.2	39318.4	265405	72381.6	278892	1218300	164082	48008.8	65123.2	93621.1	128207	129741
O95359;O95359-3	O95359;O95359-3	TACC2_HUMAN	TACC2	10496.8			47582.4	47105.7	109008	16600.8	48024.8	79354.1	23739.3		14248.2		180166		23494.1	12271.4	472673	21300.2	12417
O95361	O95361;O95361-2;Q309B1	TRI16_HUMAN	TRIM16				3117.22								8413.51		45372.6		1587.88	49059.6		4627.24	3994.73
O95363	O95363	SYFM_HUMAN	FARS2						4835.59	4656.77		7994.27	8291.92						19692.4	11885.5		15351.5	18733.5
O95365	O95365	ZBT7A_HUMAN	ZBTB7A							995.954		571.147					7791.83	3519.49	12218.8		107838	5068.31	6013.24
O95372	O95372	LYPA2_HUMAN	LYPLA2		7004.62		5543.59	11134.2	19268.8	24473.3	30998.4	16638.5	12736.3	60696.3	12527.2		16874.2	12114.4	31476.6	63771.8	194002	13394.5	23417.2
O95373	O95373	IPO7_HUMAN	IPO7		11557.3		58627.2	107854	118080	99224.4	33095.9	171518	117410	333133	211189	246670	3803745	603756	68583.1	195505	61031.5	320570	105798
O95376	O95376	ARI2_HUMAN	ARIH2				9659.4	6321.21	4696.23	2536.09		14567.6	12208	110070	31172		999990	214168	9317.92	8487.36		35338.6	31065.8
O95379-3	O95379;O95379-2;O95379-3;O95379-4	TFIP8_HUMAN	TNFAIP8				4378.12	9047.65	13878.1	44107.7	40629.3	24851.6	30511.5				6033.59		35717.4	172606		41906.7	60805.1
O95382;O95382-3	O95382;O95382-2;O95382-3	M3K6_HUMAN	MAP3K6				109698	3889.62	5631.93	4784.18	8310.82	14822.4	12065.1		6439.64		8736.36		8560.62	18897.2	128857	15910.4	15970.6
O95391	O95391	SLU7_HUMAN	SLU7							8942.23	49404.6	4581.36	4790.36						9886.45		154816	14772	13952.6
O95394;O95394-3;O95394-4	O95394;O95394-3;O95394-4	AGM1_HUMAN	PGM3		3155.27		5386.48	9228.72	4077.99	6921.98		2295.35	4177.41	35836.2	26367		6421.14	4712.16	7003.64	14692.3		2588.01	3733.75
O95396	O95396	MOCS3_HUMAN	MOCS3						6720.85	5711.71	67128.6	12719.7	11137.9	30203.4	40499.2		26493.4	12946.9	9522.4	20691.3		34652.5	62084.9
O95400	O95400	CD2B2_HUMAN	CD2BP2		25174.3				2338.83		107479	3927.3	6284.84		45990.8		16164		30152.1	48092.7	762892	125663	53606.1
O95402	O95402	MED26_HUMAN	MED26																6443.39	8161.56	24452.2		7321.32
O95407	O95407	TNF6B_HUMAN	TNFRSF6B		5024.33
O95425;O95425-4	O95425;O95425-2;O95425-3;O95425-4	SVIL_HUMAN	SVIL	35724.7	10203.8		6072.18	15566.9	14912.5	9857.97	269046	8220.57	14057.9		22730.4		53734.6	9766.58	13221.6	15980.3	293703	5868.58	23177.5
O95427	O95427	PIGN_HUMAN	PIGN	2759.01	9989.21		15536.4	34448.1	13611	90647.1	24046.9	39937.7	34172.6		35315.7		20360.8		38414.8	42826.6		39777.4	28593.5
O95428;O95428-6	O95428;O95428-4;O95428-5;O95428-6	PPN_HUMAN	PAPLN	1217.24	5053.54	10212.5		28059.6	1761.26		13229.2	3404.69	1944.41		23435.3							318.888	2778.62
O95429;O95429-2	O95429;O95429-2	BAG4_HUMAN	BAG4								8416.59				4017.5				4236.76		53463.8		1691.41
O95433	O95433	AHSA1_HUMAN	AHSA1		16240.5	25236.3	13460	50367.3	85507.9	38583.6	88771.1	46871.4	50379.7	212645	128213	153897	71613.6	59134.4	122574	77823.6	99828.8	45868.4	53877.8
O95445	O95445;O95445-2	APOM_HUMAN	APOM	2405570	4104010	1160600	17985500	35286000	8443.32	9843.62	7382.23	32783.1	24963.5		15688.1		20891.7	4616.71	122728	47372.6	491443	74247.3	103820
O95445-2	O95445-2	APOM_HUMAN	APOM	9639.43	90362.1	37998.8	382132	560145															2479.28
O95453;O95453-2	O95453;O95453-2	PARN_HUMAN	PARN	8230.58					3614.61						15619.3		18579.7		13966.4	17567		22658.3	29001.2
O95456;O95456-2	O95456;O95456-2	PSMG1_HUMAN	PSMG1		19477			15480.6	17294.5	6956.36	122566	8544.93	8182.09	480064	82442.4	108525	63436.3	106996	14983.9	21941.2	123443	11678.2	14801.4
O95466	O95466	FMNL1_HUMAN	FMNL1																3370.73		25199.5	2855.17	7429.09
O95466-2	O95466;O95466-2;O95466-3	FMNL1_HUMAN	FMNL1		13405.1		12900	63273	8688.77	19079.4	114224	22386.5	17615.4		71920.8		4413.72	3070.05	368454	532030	631628	341950	589688
O95470	O95470	SGPL1_HUMAN	SGPL1						169.267	6915.05		4111.29	937.921		74392.4		72736.5		198096	81504.1	153778	56243.1	41113.8
O95476	O95476	CNEP1_HUMAN	CTDNEP1					14736.9	7852.53	52841.8		16456.4	12588		79493.6		56547.3	18493.7	101895	46853.7		58837.9	30232.7
O95477	O95477	ABCA1_HUMAN	ABCA1	32403.2	22410.1	28657.3	24545.3	23153	59461.7	71646.2		25728.5	19991.8							85529.5
O95478	O95478	NSA2_HUMAN	NSA2																2217.99	3756.3		2486.47	7123.6
O95479;O95479-2	O95479;O95479-2	G6PE_HUMAN	H6PD	7726.23	34264.1		7742.49	16309.9	3264.89	4150.78		3370.33	7284		14955		12986.2		51673.7	26911	16359.6	30680.9	52263.3
O95486	O95486	SC24A_HUMAN	SEC24A		278259		3582.1	21137.6	32261.3	16705		25110.8	38168.6		111804		65298.3		31371.2	53741.3		27852.2	78779.4
O95487;O95487-2;O95487-3	O95487;O95487-2;O95487-3	SC24B_HUMAN	SEC24B				8026.2	12179.5	30838.7	23822.7	541858	32752.6	58602.9	10882.3	17452.1		30282.7	27052.8	47855.1	74762.8	360582	83156.4	136011
O95490;O95490-2;O95490-5;O95490-6;O95490-7	O95490;O95490-2;O95490-3;O95490-4;O95490-5;O95490-6;O95490-7	AGRL2_HUMAN	ADGRL2	3271.37	107543		36904			30174.5		6153.04	4354.56				18711.8	118782	16507.1			12191.1	13818.5
O95497	O95497	VNN1_HUMAN	VNN1	9928.11	36050	142781	11660.4	29395.8	6012.94	17439.8		15090.5	9552.59		8377.1				15749.1	57783.1		9336.26	7438.23
O95498	O95498;O95498-6	VNN2_HUMAN	VNN2				9012.58	26212.1		2997.63			13405.2						52657.4	44936.8		58376.4	45557.9
O95544	O95544;O95544-2;O95544-3	NADK_HUMAN	NADK		35753		5195.19					1338.22	1760.37		49147.6		2833.33	34166.1	20668.8	17410.9	37655.3	136136	80278.9
O95551;O95551-2;O95551-3	O95551;O95551-2;O95551-3	TYDP2_HUMAN	TDP2						6587.14	3755.47		5183.37	5710.35		16918.3		12292.8		14080	17402.1	398231	9652.8	7985.98
O95562	O95562	SFT2B_HUMAN	SFT2D2		3932.96		4449.55	16680	18693.7	92627.5	26052.5	61631.2	37828.4	32756.5	527445		113766	126336	32209.8	62903.4	43243.3	72053.9	48428.9
O95563	O95563	MPC2_HUMAN	MPC2					194956	12677	46874.6		24401.9	16149.6				6013.74		40710.8	69676.9		29960.2	24016.2
O95571	O95571	ETHE1_HUMAN	ETHE1		7571.5		21548.2	56595	141408	73438.6	136838	185622	143246		446766		77392.6		449932	209166	264179	359792	391659
O95573	O95573	ACSL3_HUMAN	ACSL3		17835.7		14281.3	28621.1	30042.5	121847	9294.84	44115	32427.7	96721.4	359424		146604	93056.4	184640	70051.2		78930.1	55090.9
O95602	O95602	RPA1_HUMAN	POLR1A		31914.3		20826.9	52866.9	16458.8	7254.33			142028		14889		10407.3	21080.3	18027.8	25549.4	46336.3	57003.7	52467.8
O95613	O95613;O95613-2	PCNT_HUMAN	PCNT						6475.37	14062.7	199735	18257.2	12872.8	430992	5516.84		7746.27	2522.61	272254	274992	783675	154725	164686
O95619	O95619	YETS4_HUMAN	YEATS4									1658.11	2254.14						8702.4	5380.55		5417.33	9726.6
O95625	O95625	ZBT11_HUMAN	ZBTB11	13988.4		13828.8			1014.03	3148.79	62680.8				7085.49			17463.6	21725.7	12391.1	202213	11171.6	12099
O95628-2;O95628-8;O95628-9	O95628-2;O95628-8;O95628-9	CNOT4_HUMAN	CNOT4				275561		6834.93	6715.94	183902	6204.68	10313.3						6915.57	14710.9	373238	5553.84	13830.8
O95630	O95630;O95630-2	STABP_HUMAN	STAMBP		8647.25		12338.6	20779	40469.1	10980.2	205624	36444.2	39324.2	99737.4	57708.6	62112.9	48861.7	141905	17934.8	13830.1	126180	30221.5	76895.4
O95633;O95633-2	O95633;O95633-2	FSTL3_HUMAN	FSTL3	640.844			5297.18	13130.7
O95639	O95639;O95639-2;O95639-3	CPSF4_HUMAN	CPSF4						16747.1	19688.3		8059.58							21435.3	70245.1	142166	24598.2	27884
O95644;O95644-6	O95644;O95644-10;O95644-11;O95644-17;O95644-2;O95644-3;O95644-4;O95644-5;O95644-6;O95644-8	NFAC1_HUMAN	NFATC1					17770.1	11820.4	6806.04	284310	12893.4	17125.9				7439.43		60687.2	8205.46	443792	12835.6	19587.2
O95670	O95670;O95670-2;O95670-3	VATG2_HUMAN	ATP6V1G2								9853.07
O95671	O95671;O95671-2	ASML_HUMAN	ASMTL				1655.96	25578.3	21093.5	12998.3	107019	16806	21987.5		15526.8		12726.2	8336.16	17816.9	24072.8		14261.4	29891.8
O95674	O95674	CDS2_HUMAN	CDS2		8423.75		4359.18	14604.1	37434.3	245217	683664	50504.3	48531.5		17119.4		2823.82	3523.32	71062.4	122546	269613	39577	33076.7
O95684;O95684-2	O95684;O95684-2;O95684-3	CEP43_HUMAN	CEP43			38465.6			5403.69		67516.1		362.042		55346.4				3450.29		110321	8897.49	7668.62
O95685	O95685	PPR3D_HUMAN	PPP1R3D		1980.86		33128.8	9418.4	13223.2	9334.95	35292.6	10000.4	6748.9				9259.1		8152.68	23242.8	143664	11172	10559.6
O95696-2	O95696;O95696-2	BRD1_HUMAN	BRD1							3886.57		1649.14	1855.37		12121.3		13707.2		72541.3	43812.6	481776	12069.5	35769.4
O95707	O95707	RPP29_HUMAN	POP4							2440.33			435.534		15334.1		5815.81		6620.45	7621.84	104641	5788.6	5035.78
O95714	O95714	HERC2_HUMAN	HERC2	92926.5	1177465	103356	1210160	229545	46821.8	49583.1	287440	45707.3	57197.2	607120	94337.8	2110880	63916.1	64986.2	54735.1	49761.5	98501.2	42214.6	46149.8
O95716	O95716;P20336	RAB3D_HUMAN	RAB3D		6928.14		11943.8	20750.1	35167	140408		49715.8	47287.3		21818.6		246151		594576	557648	228313	315542	235870
O95721	O95721	SNP29_HUMAN	SNAP29		20194.5	11789.5	41125.6	67854.1	148950	212762	421384	139832	171137	34769.3	36971.3	144803	15215.2	15282.6	111547	187290	837784	110146	100699
O95741;O95741-2	O95741;O95741-2	CPNE6_HUMAN	CPNE6		5884.09						14315.3
O95747	O95747	OXSR1_HUMAN	OXSR1	1561.59	12548.3		27578.2	55718.7	101247	60049.1	96364.9	179255	131483	2333970	1318430	520171	3283115	2627720	114046	111512	63771	213483	372352
O95749	O95749	GGPPS_HUMAN	GGPS1					8566.44	9966.85	3941.59		4928.41	3314.59		10454.8		13134.5		10443.8	24125.8		4489.09	5242.89
O95757	O95757	HS74L_HUMAN	HSPA4L			19330.1		321397	14516.4	11086.1	27056.9	25234.2	21809	21944.2	7652.58		16587.8	12089	5723.66	21971.2		11694	17561.3
O95758;O95758-1;O95758-2;O95758-4;O95758-5;O95758-6	O95758;O95758-1;O95758-2;O95758-4;O95758-5;O95758-6;O95758-7	PTBP3_HUMAN	PTBP3						9765.67	4268.91	134265	10678.8	11518.4		55794.7		76107.2		37723.3	28226.5	1.14788e+06	17667.6	72963.8
O95759	O95759;O95759-2	TBCD8_HUMAN	TBC1D8														3108.93		2182.38	4817.32	121588	6129.7	7406.22
O95772;O95772-2	O95772;O95772-2	STR3N_HUMAN	STARD3NL		6830.93			17476.1	19945.8	83186.4	27107.8	44815.1	45244.7		17890.8				29479.5	87872.8	65496.1	51699.4	37435.3
O95777	O95777	LSM8_HUMAN	LSM8		10820.4		12211	7193.35	17520.5	11816.4		10278.2	18895.5	38448.9	72595		99703.8	102237	126394	143853	191459	309633	108230
O95782;O95782-2	O95782;O95782-2	AP2A1_HUMAN	AP2A1		20591.6	1578151	43916.8	168614	200336	147002	129429	104093	196278	358392	335993	459241	202598	1305350	193692	318442	184218	107422	375999
O95785-3	O95785-3;O95785-4	WIZ_HUMAN	WIZ					200915	8301.72		41220.9		9206.76	201501		5668230			25311	8532.75	207914	8753.61	18463.3
O95786	O95786;O95786-2	RIGI_HUMAN	RIGI					45879	7952.09	7107.1	42957.5	11910.6	8237.43		21330		31601.7	29816	36653.2	55754.1	25350.2	90384.1	131568
O95789	O95789;O95789-1	ZMYM6_HUMAN	ZMYM6																		18029.7	909.154	1288.54
O95793-3	O95793;O95793-2;O95793-3	STAU1_HUMAN	STAU1		13326			4502.03	6868.06	39337	110253	3562.03	7807.49		20345.2		37077.5	3652.81	53436.9	64251.9	553704	8231.98	16891.9
O95801	O95801	TTC4_HUMAN	TTC4									1634.84	4797.35						7080.15	13804.1		3542.2	14344.9
O95807	O95807	TM50A_HUMAN	TMEM50A		3556.3			8326.4	1751.96	34331.8		5617.65	2536.41		162980		13501	11520.5	4962.88	21883.6		6112.82	4933.74
O95810	O95810	CAVN2_HUMAN	CAVIN2	5427.57	769989	285333	889623	2428090	4429205	5064900	26359350	4984350	3134935		106411	82687.6	74544.4	30801.6	1812115	1293965	10109535	2633550	2663630
O95816	O95816;O95816-2	BAG2_HUMAN	BAG2					19180.8	24490.6	7729.34	14749	24905.7	19207.6	62424.4	23015.4		161992	147617	54427.3	21923.4		42452.2	43219.9
O95817	O95817	BAG3_HUMAN	BAG3			12189.7		19984.5			26308.6				11431.3		190642		7217.44		207696	6078.74	7469.65
O95819-3	O95819-3;O95819-5	M4K4_HUMAN	MAP4K4							1425.78		1695.34			2372.47		18538.9	3043.76				1452.87	2231.92
O95819-6	O95819;O95819-2;O95819-3;O95819-4;O95819-5;O95819-6	M4K4_HUMAN	MAP4K4		5661.78		12825.1	18468	6325.74	8028.34	57749.2	15315.2	12194.2	49818	39097.8	234286	124911	45726.3	18084.4	27194.2	241979	40825.3	28927.8
O95822;O95822-2	O95822;O95822-2	DCMC_HUMAN	MLYCD					22373.4	21690.8	22224.2		50769	41077.8		35887.1		11661.5		91026.1	66906.8		37570	69237.6
O95825	O95825;O95825-2	QORL1_HUMAN	CRYZL1				27119	15427.7	25259	17150.9		11769.9	17960.1	59679.2	20531.8		12206.5	7431	13672.2	22576.8		6553.1	10354.2
O95831;O95831-3	O95831;O95831-3;O95831-4	AIFM1_HUMAN	AIFM1				21087	63424.4	126110	41113.1	48088.7	150848	158524	11122.8	145345		11775.7	9823.12	658373	89402.4	195194	168281	202130
O95833	O95833	CLIC3_HUMAN	CLIC3					11374.3	7015.55			1748.34	2314.53	71104.8			354163		23179.7	23454.1		17043.7	101540
O95834-2;O95834-3	O95834;O95834-2;O95834-3	EMAL2_HUMAN	EML2				8730.36	37241.5	109666	22176.2	36233.3	28307.2	24187.8	127360	29988.9		50019.5	11340.8	45751.8	37800.4	148155	16592.7	17735.5
O95835	O95835	LATS1_HUMAN	LATS1						3353.18	2113.79	12345.2	8662.38	7754.39						17945.5	5670.79	43150.8	18826.5	16278.5
O95858	O95858	TSN15_HUMAN	TSPAN15		6948.6		4568.34	29660.6	19598.2	70870.6		50675.1	39379.7		16202				11354	47237.4		31588	24553
O95861	O95861;O95861-2;O95861-3;O95861-4	BPNT1_HUMAN	BPNT1				64014.7	12545.2	23830.2	36696.6		17094.2	15436.9	126826	96340.6		7296.65	9550.62	38710.2	161386	24616.4	11440.1	15162.1
O95865	O95865	DDAH2_HUMAN	DDAH2		5499.29		14718.5	41328.8	114277	39621.4	19868.8	48754.6	55654	29109.6	46082.8		8904.81	34987.3	50186.2	58349.3	170426	20007	37426.9
O95866-2	O95866;O95866-4;O95866-5;O95866-2;O95866-3;O95866-6;O95866-7	G6B_HUMAN	MPIG6B		127537	189262	230585	442250	452520	2414765	390457	911285	1248265						437080	746598	253986	514212	328328
O95866-3;O95866-5	O95866;O95866-5;O95866-3	G6B_HUMAN	MPIG6B		18166	10438.3	44920.2	21717.5	17220.9	69864.1	22098.7	9685.08	14507.9						10010.1	15746.3	488396	3390.55
O95867	O95867	LY66C_HUMAN	LY6G6C			33732.7											31466.2			12825.2
O95870	O95870;O95870-2	ABHGA_HUMAN	ABHD16A		35235.2		31366	121347	175832	1274155	120549	373563	293586		235740		64728.8	46931.2	293112	387754	741032	295479	198034
O95873	O95873	CF047_HUMAN	C6orf47	75234.9	7031.72			26665.7	17643.1	71875	224298	22207.3	17110.4		38929.2		16608.8		29521.2	23229.8	273306	27029.6	21995.5
O95881	O95881	TXD12_HUMAN	TXNDC12				25431.1	59810.3	203764	23001.9	27496.4	51605.7	60216.4		30939.1		25150.6	7568.07	273712	20735.2	86929.4	170224	118912
O95900	O95900;O95900-2	TRUB2_HUMAN	TRUB2																1276.39	3400.9		1156.66	1582.08
O95905;O95905-3	O95905;O95905-2;O95905-3	ECD_HUMAN	ECD																			699.832
O95918	O95918	OR2H2_HUMAN	OR2H2															10857.8
O95926;O95926-2	O95926;O95926-2	SYF2_HUMAN	SYF2		2333.03		3630.8								21108.1				15291.5		85470.8	2354.3
O95931	O95931	CBX7_HUMAN	CBX7																21227	21167	305863	5897.49	13870.4
O95936-4	O95936;O95936-2;O95936-3;O95936-4	EOMES_HUMAN	EOMES																2597.03		81977.6
O95965	O95965;O95965-2;O95965-3	ITGBL_HUMAN	ITGBL1				34218.3					2621.53
O95967	O95967	FBLN4_HUMAN	EFEMP2	5224.36	2876.71		204188	10815.1	514649		132374	6885.4	2732		21568.1				229711	60370.9			1355.18
O95969	O95969	SG1D2_HUMAN	SCGB1D2		8472.78	24220.9		14411.3			16171.3				22354	297959	183982						807.351
O95971;O95971-3	O95971;O95971-3	BY55_HUMAN	CD160				5476.77												2059.95	3254.13		1984.56	1253.39
O95976	O95976	IGSF6_HUMAN	IGSF6					12703.1		1037.74									14592.4	28062.7		20779.5	17277.2
O95977	O95977	S1PR4_HUMAN	S1PR4						13324.9	4892.53		2250.08					29004.3		20747.7	55388.3		31311.8	20164.8
O95980	O95980	RECK_HUMAN	RECK	67732.2	45091	76395.3	43173.2	133175	54651.3	195144	144986	88531.8	84336.1		16104.4		9887.42		53880.9	163310		89908	66995.1
O95983;O95983-2	O95983;O95983-2	MBD3_HUMAN	MBD3									1039.47							3245.68			8234.05	2718.45
O95985	O95985;O95985-2;O95985-3	TOP3B_HUMAN	TOP3B						5653.57	6681.31		9194.29	10536.3	1733300			16966.3		10069.2	12312.5		9952.31	29426.7
O95989	O95989	NUDT3_HUMAN	NUDT3				46058.8	33953.9	109048	15496.3	30674.2	43069	41765.2		23510			42921.8	59519.8	29314.7	71620.5	14211.5	39521.3
O95994	O95994	AGR2_HUMAN	AGR2				5682.01								589988
O95998	O95998;O95998-4	I18BP_HUMAN	IL18BP	2337.97		123473
O95999	O95999	BCL10_HUMAN	BCL10					35140.4	9561.26	2111.86	113919	6712.7	9812.59		20717.1		42888.4		15447	14574.1	47357.8	5810.14	16860.2
O96000	O96000	NDUBA_HUMAN	NDUFB10		42985.5		23547.5	28386.4	46222.6	135851		74045.1	79447.2		57624.7		63285.2		520592	522156		180904	143540
O96005	O96005;O96005-3;O96005-4	CLPT1_HUMAN	CLPTM1		7444.84		7762.28	20442.4	9432.83	59342.3	61165.2	24963.5	22660.8		40673.8		8784.42	6388.4	64743.4	72212	151228	45692.8	33721.6
O96006	O96006	ZBED1_HUMAN	ZBED1						1025.59			1185.93							10681	17908.7		17753.5	35274.8
O96007	O96007	MOC2B_HUMAN	MOCS2									2730.55					5409.07		15228.4			8367.38	8498.46
O96008	O96008;O96008-2	TOM40_HUMAN	TOMM40	989013	107013		292372	370579	491014	1477220	207604	444566	353546	2222120	806145		258613		2836765	5054000	6507670	1480135	996754
O96011	O96011;O96011-2	PX11B_HUMAN	PEX11B		10621.7		7744.31	19603.3	23039.3	111870		40430.4	25784.8		25834.6		23052.6		154476	262776		83756.9	53042.8
O96013	O96013;O96013-2;O96013-3;O96013-4	PAK4_HUMAN	PAK4	97674.5	7430.65	24799.4	15459.1	19710.7	10065.1	27613.9	48622.4	14973.9	17129.9	350811			21246.3		10115.3	10335.1	54056.6	10264.1	19472.2
O96017;O96017-9	O96017;O96017-11;O96017-12;O96017-13;O96017-4;O96017-9	CHK2_HUMAN	CHEK2					4094.58	4538.94	1813.6		2291.35							9733.8	11114.3		10564.3	22030.8
O96018	O96018	APBA3_HUMAN	APBA3						960.041		252025	5413.44	7230.33					950.621				16904.2	13265.4
O96019	O96019	ACL6A_HUMAN	ACTL6A				21459.3	6707.08	15212.3	13138.9		9174.1	10027.2		51605.1		26981.9		117064	35652.4	153759	103166	95636.5
O96028	O96028;O96028-3;O96028-5;O96028-6;O96028-7	NSD2_HUMAN	NSD2							1427.48					7502.88				3612.7	5047.7	53798.7	3962.07	5325.26
P00156	P00156	CYB_HUMAN	MT-CYB						8183.32	52184.8		30822	23798.5		17937.2		27622.8		52673.6	225585		61581.5	39064.4
P00167-2	P00167;P00167-2	CYB5_HUMAN	CYB5A		13607.5	12255.1			19500.3	45424.6	90906.1	35710.8	32755.5	626882	59901.4	3383415	27627.5	38284	115888	13565.6	99474.9	42417.2	29867.5
P00325	P00325;P00326;P00325-2	ADH1B_HUMAN	ADH1B	4252.73	45587.8		60886.6	80895.1			157868	844.6			244313			4985.65		67879.3
P00326	P00326	ADH1G_HUMAN	ADH1C	2116.9	14935.9		41530.3	39413.4					11024.9		171236			31986.3
P00338;P00338-3	P00338;P00338-3;P00338-4	LDHA_HUMAN	LDHA	7919.66	230103		213240	767578	2025335	2162755	1179320	638663	716820	1718305	1041215	926850	124144	419096	1343850	4966500	656106	761518	839763
P00352	P00352	AL1A1_HUMAN	ALDH1A1	5640.8	22670.8		23633.3	157897	59349.1	16020.1	66657.6	21884.7	17884	5222235	1536010	2206120	318899	1291315	51094.2	45904.6	89780.4	16106.4	14974.2
P00367	P00367;P49448;P00367-3	DHE3_HUMAN	GLUD1		11132.6	176836	22468	68196.7	136631	103773	25625.8	235556	242840		298855		236436	1055.06	1.25667e+06	376532	267023	493905	752654
P00374;P00374-2	P00374;P00374-2	DYR_HUMAN	DHFR									594.695			13549.8				2231.89	2682.9		3405.14	6773.11
P00387;P00387-2;P00387-3	P00387;P00387-2;P00387-3	NB5R3_HUMAN	CYB5R3	1191.85	363411		289427	1243060	1597600	10100550	114348	2370380	2066235	425635	4606170	507788	1465490	1277600	3171640	3807205	163753	2216805	1450030
P00390;P00390-2	P00390;P00390-2;P00390-3;P00390-4;P00390-5	GSHR_HUMAN	GSR	19359.9	36563.1	6847.92	80710.7	242735	455468	114006	77331.6	218612	187566	1305035	514126	835341	162530	518766	356290	199296	152807	182459	336226
P00395	P00395	COX1_HUMAN	MT-CO1						965.986	8343.26									17118.3	54939.2			8857.65
P00403	P00403	COX2_HUMAN	MT-CO2		37431.8		50533.8	125058	169848	940222	45529.9	320654	254291		283304		160174	29642.5	1233040	990042	345066	703834	585000
P00414	P00414	COX3_HUMAN	MT-CO3				1224.35	2345.09	3935.24	25139.4		19779.7	14104.4		3669.88		16362		55742.7	117093		46961.7	36459.1
P00441	P00441	SODC_HUMAN	SOD1	8987.72	12157	78674.6	68208.3	269689	894889	41983.8	1803880	255200	221410	11884500	1800835	285070500	371478	1082335	607950	87841.9	2541675	70088.6	47859.8
P00450	P00450	CERU_HUMAN	CP	6561950	6308390	1343910	1876340	4280920	64363.4	28898.8	21107.6	95899.1	85611.4	151134	25300.8	93702.1	37257.6	7278.25	329042	72152.1	606349	33524.6	80437.4
P00451	P00451	FA8_HUMAN	F8	6900.47	29677.5	140631	224040	1398200		9474.76		14194.8	68400.5				138412	83349.1				10652.1
P00451-2	P00451-2	FA8_HUMAN	F8		5278.57		11683.6	100036									7192.58
P00488	P00488	F13A_HUMAN	F13A1	160807	686533	113083	475935	2241630	5167715	1410390	1784625	3013155	2864825		146073		10276.8	9053.99	1644140	2201090	1724045	1100385	1441625
P00491	P00491	PNPH_HUMAN	PNP	5675.15	7376.48		77363.6	257873	501046	45475.9	84074.6	215280	178228	1907290	485134	2330725	150144	378340	201336	82722.4	271295	94771.9	105058
P00492	P00492	HPRT_HUMAN	HPRT1	1509.82	10229.4	39980.6	35619.1	71894.5	115078	36199.4	49713.4	54843.6	53813.7	1418100	399417	1206145	213032	249414	78968.7	41285.6	111266	37213.3	37397.6
P00505	P00505;P00505-2	AATM_HUMAN	GOT2		8194.35		29858.2	55035.9	141285	13356.6	54882.9	195450	144132		195793		35321.2	19758.5	482236	126990	276586	245602	213334
P00519;P00519-2	P00519;P00519-2	ABL1_HUMAN	ABL1						3634.69	5996.4	69161.4	4564.91	4232.2		17889.7			4346.22	5628.78	27929.5	156913	2780.58	5505.51
P00533	P00533;P00533-2;P00533-3;P00533-4	EGFR_HUMAN	EGFR	3111.86		205287											20108.5
P00558	P00558;P00558-2	PGK1_HUMAN	PGK1	9622.67	144803	1.60072e+06	233223	802818	2515185	2463045	994706	696908	626040	5897945	5334995	5813075	449026	713762	2406725	5473175	1274758	397080	597489
P00568	P00568	KAD1_HUMAN	AK1	5811.08	63511.3		36694.6	87555.8	419860	133993	67522.1	116866	105428	9807440	3473645	4628695	575566	595778	103231	111894	99477.9	30211.2	35232.1
P00734	P00734	THRB_HUMAN	F2	2313190	10308100	449336	413888000	11158500	52113.1	36485.4	394026	68187.5	58585.2		60852		38368.2	5132.85	99937.6	59176.9	272594	111621	32947.3
P00736	P00736	C1R_HUMAN	C1R	751995	1548810	159988	3774710	1141990	44503.7	58042.1	355884	63069	50937.6		16046.7		5647.88	611035	37047.5	18221.7	112708	14671.6	22348
P00738	P00738;P00738-2	HPT_HUMAN	HP	26645400	10560100	14304900	2030860	9929710	58131.3	15054.2	42224.1	100343	79591.8	8054.05	33571.4	821368	86932.8	11123.6	912737	34606.4	65752.2	38005.2	86186.1
P00739	P00739;P00739-2	HPTR_HUMAN	HPR	359476	1075620	267744	581453	2342970	2570.48	1372.86		2812.23	3951.35				5368.71		21088.2	8953.69		1035.43	15687.5
P00740	P00740;P00740-2	FA9_HUMAN	F9	191201	247326	51689.8	32304100	1292960	10506.2			7991.85	7417.62				5116.36		25488.9	13725.5	60534.3	11412.4	9709.1
P00742	P00742	FA10_HUMAN	F10	225114	1041830	76673.5	37953000	1052590	15962.1			16578.9	11882.4		103751				39580.3	35992.9		21123.1	17671
P00746	P00746	CFAD_HUMAN	CFD	29307.3	2853530	141743	20934.8	165029	3539.41			3559.47	6182.73				12352.4		7237.2	12062.4		4673.41	8232.83
P00747	P00747;P08519	PLMN_HUMAN	PLG	6025820	4358700	1295010	1354190	4951230	273899	169979	471001	353334	337572		31141.9		38689.7	13676.2	406227	134130	673848	161464	401976
P00748	P00748	FA12_HUMAN	F12	314988	6203410	76983.1	79039.3	1533700	11083.5	9836.84		14719.4	16527		25420.3		22882.7	35520.4	17348.9	38446.8	55098.4	10077.6	27420
P00751	P00751;P00751-2	CFAB_HUMAN	CFB	1890260	29842500	671911	496580	1357650	50823.4	22363.5	126692	40601.9	44447.4		59901.8		30389.3	68703400	169440	156539	338322	10211.9	52077.1
P00813	P00813	ADA_HUMAN	ADA					34445.1	9058.98			5002.85	3526.39	120308	33913.6		107545	61177	55064.3	56108.8	179357	41468.4	37586.1
P00846	P00846	ATP6_HUMAN	MT-ATP6		28287.1		10805.4	69785	112225	540516		171094	158486		20203.2		135804		781056	1389120		387191	212678
P00915	P00915	CAH1_HUMAN	CA1	108170	397530	37900.9	100125	757124	413866	59411.2	131500	81727.7	116000	167018500	61981150	225713500	8498445	72857800	1792220	524200	633426	148536	469028
P00918	P00918	CAH2_HUMAN	CA2	17669.9	41934.7	9793.27	49025.3	166495	721405	81619.4	118976	247935	735358	39769050	7043040	23795550	998540	25143750	361153	154737	153972	49313.4	741632
P00966	P00966	ASSY_HUMAN	ASS1	1313.42	11869.8		15689.6	14105.1				10059.2			299816		54002.4					7330.33
P00973	P00973	OAS1_HUMAN	OAS1					1281.99									24746.3		51710.4	99087.4		23380.8	49115.9
P01008	P01008	ANT3_HUMAN	SERPINC1	3418420	1172270	23740600	1468520	1561820	42851.2	15947.7	304193	43088.5	47658.4		23798		20195.5		250661	14945.4	599370	12411	16280.8
P01009	P01009;P01009-2;P01009-3	A1AT_HUMAN	SERPINA1	4522130	5295810	23807600	4806000	2708890	192240	53471.8	1047665	117340	122226	30699	56804.6	1459895	87074.4	20497.9	990350	99625.2	5112235	40904.1	39090.1
P01011	P01011	AACT_HUMAN	SERPINA3	2591280	1420630	5204820	1361330	1763320	40178.9	12392.2	87465.7	34241.4	37360.1	1.40537e+06	49880.8	3427745	22014.8	1687.47	179956	19608.8	295010	6953.51	10440.8
P01019	P01019	ANGT_HUMAN	AGT	3825430	9565970	1266210	7247740	4713190	109938	35506.8	197031	118887	145788		22851.1		30066.8	5155.72	321706	176934	1780150	30499.3	33373.3
P01023	P01023	A2MG_HUMAN	A2M	16883200	8297090	4835680	3595890	3715850	140975	50239.6	293129	150034	145352	1.24266e+06	59452.1	5548645	90583.1	19645.3	1478888	78238.2	3338141	34292.2	110873
P01024	P01024	CO3_HUMAN	C3	15328100	28487900	5492350	11799600	16248300	256827	71845.5	180802	211605	246362	75278.5	101606	7000015	110763	25746.6	1262785	266157	3143050	121846	219278
P01031	P01031	CO5_HUMAN	C5	1052750	7180140	201137	679886	755499	30018.7	16144.6		30483	44368.7		19387.4		14762.8	8422.39	64322.4	77802.6	188011	16462.2	23276.5
P01033	P01033	TIMP1_HUMAN	TIMP1	7880.49	18609.1	33384.7	24789.9	80891.2	88583.1	31549.2	179040	68421.8	78253.6				12420.2		36720.5	16637.2	94202.1	16302.2	18598.9
P01034	P01034	CYTC_HUMAN	CST3	23206.6	57695.7	64089.5	14463.6	108868	5227.94	3582.82		12407.6	10172.1		91904.7		6640.81		14896.7	9151.67	86623.9	22760.9	16636.5
P01037	P01037	CYTN_HUMAN	CST1				69840.3	254567			8335.38						643404
P01040	P01040	CYTA_HUMAN	CSTA		66171	222064	26536.9	75776.1	14075.8	22733	312988	8386.95	5662.85		80067.7	2426240	25048.3	253743	252312	42025.1	23429500	44388.8	35744.1
P01042	P01042;P01042-2;P01042-3	KNG1_HUMAN	KNG1	3862550	40267300	17340400	36109200	7507450	48737.4	23060.5	277890	51734.7	36323.4		23642.4		28822.6	10382.7	145861	157782	253830	54670.8	37247.3
P01042-3	P01042-2;P01042-3	KNG1_HUMAN	KNG1	38066.4		37514.7	10964.5	227934														1695.73
P01100;P01100-2	P01100;P01100-2	FOS_HUMAN	FOS					9288.14	3537.77								7720.05		32866.5	36041.2	110703	2557.88	12656.1
P01111	P01111	RASN_HUMAN	NRAS		15303.9		19048.6	65095.9	75620.1	94753.4	20065	141172	100352	198096	430232		577630	194087	98959.6	73267.8	84896.8	132474	87000.6
P01112	P01112;P01112-2	RASH_HUMAN	HRAS					26921.2	7956.5	17499.7		14464.6	12234.4	99018.2	304800		160446	90694.6	22379.6	18230.5		27584.5	22086
P01116	P01116	RASK_HUMAN	KRAS						3248.57	8335.32		16603.4	15964.5		121112		85260.6	20353.5	10008.2	28097.2		15393	11631.1
P01116-2	P01112;P01116;P01116-2;P01112-2	RASK_HUMAN	KRAS		85200.5	14165.7	38681	178113	162508	747794	42531.8	359652	253662	390962	2048510	239065	1392810	1130235	299890	143960	104686	149170	154542
P01127;P01127-2	P01127;P01127-2	PDGFB_HUMAN	PDGFB		41084	16514.4	3894.21	36358.8	2859.28	6149.41	34463.1						5166.23	4977.03			48809.4
P01130;P01130-3;P01130-4;P01130-5;P01130-6	P01130;P01130-2;P01130-3;P01130-4;P01130-5;P01130-6	LDLR_HUMAN	LDLR	2807.99			55421.8	13210.2	5349.75	20094.9	112756	10130.6	8744.75				34609.4		6005.48	16406.2		8361.4	7733.23
P01133;P01133-3	P01133;P01133-2;P01133-3	EGF_HUMAN	EGF		3560.93		15629.1	22106.1	45094.1	122971	76490.5	49346.5	48740.1					7567.52	30277	25855.2	413880	48060.2	28689.5
P01137	P01137	TGFB1_HUMAN	TGFB1	2742.76	49630.5	265172	159929	257082	552558	313798	70111.4	466331	382374				165476		268012	166764	107599	488140	163256
P01225	P01225	FSHB_HUMAN	FSHB			224564
P01266	P01266;P01266-2	THYG_HUMAN	TG	3379.06			12975.7												5114.95
P01275	P01275	GLUC_HUMAN	GCG				26413.2	7066.84					720.364
P01344;P01344-2;P01344-3	P01344;P01344-2;P01344-3	IGF2_HUMAN	IGF2	42115.1	403485	171642	152402	149461		2686.48	49083.8
P01350	P01350	GAST_HUMAN	GAST			14618.4	43190.3	6078.95
P01589	P01589	IL2RA_HUMAN	IL2RA			47064.2																1760.79	1770.06
P01591	P01591	IGJ_HUMAN	JCHAIN	3006030	1823510	986130	6513220	12158900	50182.8	12552.5	15279.3	37981.4	56737.6		10383.2		19831.4	5702.05	137250	22085.2	59942.2	24008.2	35850.5
P01593;P01594	P01593;P01594	KV133_HUMAN;KVD33_HUMAN	IGKV1-33;IGKV1D-33	766616	370571	260854	200946	327086	9098.5			12186.2	5875.93		188449		23286.8		52257.2		365512	7408.01	5741.1
P01597;P04432	P01597;P01611;P04432;A0A0C4DH72;A0A0C4DH73	KV139_HUMAN;KVD39_HUMAN	IGKV1-39;IGKV1D-39	91274.6	32351.8	63244.6	17815	135387											24104.5		78187.5
P01599	P01599;A0A0C4DH72	KV117_HUMAN	IGKV1-17	594980	179897	168632	85179.3	433225	37959.4			26582.5			83727.5		31022.8		71275		75266.3	14393.5	16335
P01601	P01611;P01601;A0A0C4DH73	KVD16_HUMAN	IGKV1D-16	7468.66			36201.7	19984
P01602	P01602;P0DOX7	KV105_HUMAN	IGKV1-5	1149170	668467	296876	803217	1786660	14977.2	14515.1		22321.9	24822.2		408329		60926.3	2389.77	91298.3	58059.1	170016	9515.72	16437.9
P01619	P01619	KV320_HUMAN	IGKV3-20	5134890	1831450	1076230	1218610	3760760	40611.4	13583.1	25805.5	44378.1	60556.2	31892100	25087.8	478860	19513	11117.6	444788	26357.9	1506670	18199.3	32881.1
P01699	P01699	LV144_HUMAN	IGLV1-44	8937.68		3863.95
P01700	P01700	LV147_HUMAN	IGLV1-47	757731	687540	390612	281979	348695	6861.41		1725.52	11782.1	11951.9		368807		29317.1		59804.8	4318.32	357621	4577.03	9468.11
P01701	P01701	LV151_HUMAN	IGLV1-51	1222260	695812	1416740	471240	1632250	10536.8			9504.95	11627.2		18978.5		178513		76297.3	20916	377165
P01703	P01703	LV140_HUMAN	IGLV1-40	30897.4	13005.9	13132.3	23950.2	15651.5					2186.88					1510.99
P01705	P01705	LV223_HUMAN	IGLV2-23	170429	25605.2	214880	60203.8	86265				7454.87	4978.83						43831.4
P01706	P01706	LV211_HUMAN	IGLV2-11	13025.1	17342.5	61768.7	41791.5	17119
P01709	P01709	LV208_HUMAN	IGLV2-8	26520.3	46313.2	47614.5	45258.8	54316.8											29322.6		44906.9
P01714	P01714	LV319_HUMAN	IGLV3-19	84392.7	77959.9	51916	54785.5	97748.4				9926.54			52959.9		6297.93		17530.2		42870.5
P01715	P01715	LV301_HUMAN	IGLV3-1	98815.3	28530.8	86966.2	36328.4	29418.8					875.71		202598				25427.1			822.473	1338
P01717	P01717	LV325_HUMAN	IGLV3-25	1548840	500133	732205	625412	672474	18173.8	8865.05	28642.9	33379.4	31004.3		151961		17331.6		73073.1	26015.5	407939	20122.7	19611.3
P01721	P01721	LV657_HUMAN	IGLV6-57	55283.2	15229.8	15384.3	8081.99	17497.6	5327.55						5692.37		1868.21		5974.64	47845.1
P01730	P01730	CD4_HUMAN	CD4				100825	11054.7	30597.9	3147.84	119876	1983.97	2484.2		35484.6		57679		67587	76440.3		65714.3	33072.1
P01732;P01732-2;P01732-3	P01732;P01732-2;P01732-3	CD8A_HUMAN	CD8A	3836.25	17062.1	20562.8	9585.64	31359.1		5332.3		2696.7	3048.12		5619.45			5174.07	69332.6	48707.8	187221	50756.6	29276.2
P01742	P01742	HV169_HUMAN	IGHV1-69	473971	189856	375533	203253	360768	2985.34				845.62		44233.6				32788.5		57227.5	1422.99
P01743	P01743	HV146_HUMAN	IGHV1-46	57292.2	32000.9	66489.5	21621.1	86827.4				15794.7	8864.89		7043.84				17963
P01764	P01764;P01768;P0DP03	HV323_HUMAN	IGHV3-23	2815530	293767	625180	374535	1302690	14475.1	3613.5		10900.5	12979.8		80019.6		15370.3		106835	11786.7	421801	7811.78	11319
P01766	P01766	HV313_HUMAN	IGHV3-13	49937.9	14533.9	12739.6	18205	36049.3
P01768;P0DP03	P01768;P01772;P0DP02;P0DP03	HV330_HUMAN;HVC05_HUMAN	IGHV3-30;IGHV3-30-5	6782.43	7879.55	9983.81	2976.72	24862.2				9486.26											2055.62
P01772	P01772	HV333_HUMAN	IGHV3-33			4725.71		31484.8
P01780	P01780	HV307_HUMAN	IGHV3-7	4846210	646271	1057790	2474980	2608870	23947	7951.05		27190.8	34510.9	2029700	173115		15222.9	1937.39	249277	15298	576526	11991.8	15954.5
P01782	P01782;P0DP04	HV309_HUMAN	IGHV3-9	240137	49218.8	73700.5	94446.5	137762	4178.8						9816.98				2947.43	122579			89632.3
P01817	P01817	HV205_HUMAN	IGHV2-5	34301.4	11718.1	20156.2	25886.2	15534.5
P01833	P01833	PIGR_HUMAN	PIGR	59965.3	40092	79215	88802.9	149128	2847.28				2610.87		737358		268357		71680.5
P01834	P01834;P0DOX7	IGKC_HUMAN	IGKC	17602400	8071310	4483470	10327200	16498800	234496	50688.2	136187	145049	111530		1.02167e+06		175898	34175.9	1881942	102508	5875310	51690.3	92773.8
P01848	P01848	TRAC_HUMAN	TRAC																22311.8	10684.5		16253.5	7982.32
P01850	P01850	TRBC1_HUMAN	TRBC1									1470.24							16350.5			25487.3	12471.3
P01854;P01854-1;P01854-3	P01854;P01854-1;P01854-3	IGHE_HUMAN	IGHE	7909.12	7900.7	6842.15	5905.4	13044.8		1970.77		1773.09	640.036						3724.61	5818.48		3842.88	2019.95
P01857-1	P01857;P01859;P0DOX5;P01857-1;P01859-1	IGHG1_HUMAN	IGHG1	59571400	52357300	28676800	29356900	53073000	1263665	211844	134076	955788	982638	86469.6	163240	791313	491238	77486	6598985	332892	23096094	287993	617063
P01859	P01859;P01859-1	IGHG2_HUMAN	IGHG2	35110300	12252800	9607930	9369960	6876770	402516	93448.9	229724	386838	356908	347063	134452	1002787	247260	57285.2	2735510	163486	9488980	92565.4	242417
P01860	P01860;P01860-1	IGHG3_HUMAN	IGHG3	9833290	6790370	1967970	1374120	10992200	39883.1	10503.6	11746.7	41624.4	55125.1		631627		32001.3	1676.31	131620	21102.2	652935	18408.1	42702.4
P01861;P01861-1	P01861;P01861-1	IGHG4_HUMAN	IGHG4	3308820	1319980	1016010	522470	893320	44942.1	9226.58		37169.2	37991.7		50101.5		25959.8		336278	23810.3	1936460	11058	39151.8
P01871-1	P01871;P0DOX6;P01871-1	IGHM_HUMAN	IGHM	13098300	7781870	2437950	28818700	55641600	275764	82845.8	36760.9	209428	346324	324529	35557.3	221626	61548.8	13178.9	907336	220098	424624	191821	237486
P01876-1	P01876;P01876-1	IGHA1_HUMAN	IGHA1	15066400	5090360	9766870	20959200	6244060	73372.6	23704.8	49060.6	88078.5	66139.7	179653	55253.1		77776.6	17300	704142	52235.4		67020.9	61220.8
P01877;P01877-1	P01877;P01877-1;P0DOX2	IGHA2_HUMAN	IGHA2	832858	358990	1668130	1042760	476358	12257.9	4185.3	239754	8541.06	8674.83		184156		99391.5		77746.9	6847.16		6932.54	6652.12
P01880	P01880;P0DOX3;P01880-1	IGHD_HUMAN	IGHD	171939	429574	52868.2	43509.1	78083.4	7075.37	12300.5	522737	19781.6	18336.6				4740180	3215930	45999.8	35057.1		34575.1	35973.7
P01889	P01889	HLAB_HUMAN	HLA-B	2484.43	47799.6		78701.8	190638	233384	783845	71321	192119	89657.2		31879.5		6278.44	5971.18	411940	581087	275916	407116	187887
P01893	P01893	HLAH_HUMAN	HLA-H	3287.33	11165.7		26465.4	23384.3							31112		3799.74					9874.04	11435.1
P01903	P01903;P01906	DRA_HUMAN	HLA-DRA	2345.71	15857.5		25643.4	117626	5837.26	28279.5	24306.2	12969.8	17508.8		202717		15377		482640	924318	85427	399965	246536
P01909	P01906;P01909	DQA1_HUMAN	HLA-DQA1					3957.52		3713.79							4022.63		19207.3	14207.5		8126.94	8137.81
P01911	P01911	DRB1_HUMAN	HLA-DRB1	1079.77	10398.6		27542.6	59205.9	3870.32	11424.2		5111.7	3599.35		62784		10276.8		287957	513078	28105.5	184582	121248
P01920	P01920	DQB1_HUMAN	HLA-DQB1		7789.51		7685.84	35033.5	12423.8	4687.6		1634.12					11322.7		96164.9	124736		59939.9	47568.4
P02008	P02008	HBAZ_HUMAN	HBZ		6144.19		9903.77	28947.9	14775.8				4778.69	1499985	928338	1530850	486262	328350	40859.2	30607.4	91128.1	13437.8	20982.2
P02042	P02042	HBD_HUMAN	HBD	229767	89485.3	161146	134906	1565040	791142	229078	89545.9	199976	236240	326060000	73867250	358131500	13762300	23367000	2795230	1983415	1.31967e+06	266158	856113
P02100	P02100	HBE_HUMAN	HBE1		1384.02			6856.06	7951.77	1040.91	29589.3		270.308	22292.7	343930	680376	352372	189460	16981.8	20231.8	10068.7	2543.1	1342.7
P02144	P02144	MYG_HUMAN	MB	1779.84	2748.53	7996.28	1224.51	12586.9							6728.91
P02452	P02452	CO1A1_HUMAN	COL1A1	12750.2	31076.5	261486	273561	12501	3176.57	3362.79	13775.6	4542.29	8391.99		2120940	2175140	35610.6		2183.28	2740.36			1881.84
P02458;P02458-1	P02458;P02458-1;P02458-3	CO2A1_HUMAN	COL2A1		23212.9	13192.5			2842.45	2010.94		3201.84	5452.21						2019.4				5282.14
P02461	P02461;P02461-2	CO3A1_HUMAN	COL3A1	2034.61	5987.23	152945	3454.46					890.827	1956.73		245821							968.997	1167.99
P02462	P02462	CO4A1_HUMAN	COL4A1			21245.9			2253.5					201656	40499.4	273028	7229.22	13324.5	8265.26	3011.43	14954.7	1465.99	1585.52
P02511	P02511	CRYAB_HUMAN	CRYAB										5151.39		11292.2		338417			3625.98		18600	22041.6
P02533	P02533	K1C14_HUMAN	KRT14	15714.4	176640	49234.6	21086.2	135733	3694.94	74265.6	207220	8699.73	12920.1	422460	837098	8174115	239448	21745.4	10330.9	281850	488464	39951.3	39973.4
P02538	O95678;P02538;P48668	K2C6A_HUMAN	KRT6A	21857.2	94741.5	87924.2	131572	91783.1	8630.62	44940.6	155217	1.21652e+07	71112.2		508315	7089800	33973.1	29472.7	92032	352370	473725	28979.6	14272.5
P02545	P02545;P02545-2;P02545-3;P02545-4;P02545-5;P02545-6	LMNA_HUMAN	LMNA		13210.2		32143.9	20406.3	23815.4	24600.5	72666.9	20115.8	47779.2		418950	221526	3075130		884524	79804.8	296220	116472	184246
P02545-2	P02545-2	LMNA_HUMAN	LMNA							631.481		308.434	1873.26		27138.5		31693.3		19063.2			2663.96	12549.8
P02549	P02549;P02549-2	SPTA1_HUMAN	SPTA1	3841.05	225360	41695.7	87170.6	1641410	29450.5	40411.5	28910.8	26753	32718.8	10514600	8198830	2293485	36982350	33181250	156856	64917.2	66032.9	311474	239596
P02585	P02585	TNNC2_HUMAN	TNNC2				18300.8	16946.8
P02647	P02647	APOA1_HUMAN	APOA1	90264700	123185000	55629400	67101800	2476080000	438652	165214	415648	725146	830268	363982	394332	1251085	396522	162616	8739950	1.40066e+06	5015679	1.26545e+06	14114200
P02649	P02649	APOE_HUMAN	APOE	1234860	44322600	450122	26810200	61060100	44616.8	91982.9	62687.5	50946.3	50317.8		34118		19513.7	9863.47	112718	180364	353032	86790.2	161922
P02652	P02652	APOA2_HUMAN	APOA2	480905	612549	43717700	307687	3962380	10512.1	19822.2	195620	16511.5	10797.7	606775	84699.1	3795160	10800.3	26803.8	65791.4	60314.1	83681.9	15646.9	47387.7
P02654	P02654	APOC1_HUMAN	APOC1	4163700	8264830	43250700	6994820	137651000	57634.5	84069.5	59908	79971.2	88152.1		60520.2		52519.9	24971.2	586238	369744	279793	584962	1119020
P02655	P02655	APOC2_HUMAN	APOC2	2599510	13028700	15674100	65170600	71969700	53071.9	29501.8	249394	56003.2	47496.8	63888.1	22937.6		11595.3	5982.46	261521	314206	200441	93143.1	58840.3
P02656	P02656	APOC3_HUMAN	APOC3	5030850	35957900	213857000	58796500	65204100	78042.1	61787.2	202882	97548.9	100157	16440500	173009		27306.3		730188	753336	861724	255258	311889
P02671	P02671;P02671-2	FIBA_HUMAN	FGA	13075700	89706200	16255900	62762700	18444500	7890390	6208000	28971650	6091680	8496645	24609.8	94574.6	8847855	68481.7	22580.8	3767400	3234800	13694400	1587300	2637120
P02671-2	P02671-2	FIBA_HUMAN	FGA			40821.8
P02675	P02675	FIBB_HUMAN	FGB	14080700	145248000	7715190	83564300	22288500	9024440	7902715	1.16382e+06	6703010	8363595	36099.9	95028.1	934880	110699	19665.8	4427135	4674035	2.40755e+06	2247805	3278405
P02679	P02679;P02679-2	FIBG_HUMAN	FGG	18339900	152727000	13965000	113701000	23674500	10009490	7636005	865864	5817990	8711080	19849.2	93859.9		100185	12987.2	4932625	4388140	2.69963e+06	1598975	2650595
P02686	P02686;P02686-2;P02686-3;P02686-4;P02686-5;P02686-6	MBP_HUMAN	MBP		16222.2		39905.7	46692.5	53627.8	85346.1	447100	77480.2	69990.1	122315	239219	669430	62829.8	88975.9	25006	23489	688848	22204.8	15482
P02724;P02724-2;P02724-3	P02724;P02724-2;P02724-3	GLPA_HUMAN	GYPA		236224	20289.5	40580.7	449505	5825.64	33532.8	625737			3452425	56720500	5497615	10109260	10031680	8891.55	116063		34057.9	29614.2
P02730	P02730;P02730-2	B3AT_HUMAN	SLC4A1	17406	4403060	83385.5	428167	11206300	190340	916244	51304.3	50167.9	162720	48697050	1122770000	13780505	240661500	181600000	1535945	3830905	281394	1442175	1035240
P02741	P02741;P02741-2	CRP_HUMAN	CRP	9258.59	32452.8	21158.3	454413	20126.1
P02743	P02743	SAMP_HUMAN	APCS	1153220	368502	542386	490010	1147220	26792.4	8983.29		31980.2	35297.1		26398.9		25424.1	919723	77776.1	12593.9	163263	16367.1	27600
P02745	P02745	C1QA_HUMAN	C1QA	995965	4300700	1697810	124371	49817600	165014	220558								302178	131709	30301.5			52658.3
P02746	P02746	C1QB_HUMAN	C1QB	400381	3988170	478583	58441.6	65323000	4554.33	2294.01	6294470	6396.08	15375.5				15103.4	6027.88	15343.3	40155.8	6.78432e+06	5628.4	33090.9
P02747	P02747	C1QC_HUMAN	C1QC	870538	9598980	687098	152010	220081000	6863	2223.33		7964.76	17327.2				40581.6	3363.73	46711.2	83339.4	57168.2	9652.24	62416.8
P02748	P02748	CO9_HUMAN	C9	1881680	17897700	522593	6860840	1833950	64047.2	69933.4	326396	82690.8	90973.1		70809.9		24887.5	15770.9	208867	487350	66707.3	82929.8	96830.9
P02749	P02749	APOH_HUMAN	APOH	5803240	33814000	162733000	1155040	8398610	85487.1	33623.5	352150	121900	109144	144448	33604	825703	26499.9	11860	111981	163458	782660	55683.6	84816.6
P02750	P02750	A2GL_HUMAN	LRG1	1692450	372431	3434610	156196	523432	17964.4	27144.7	52425.2	42715.9	40621.2				31220.8		167809	16921.9	426739	17152.4
P02751-1	P02751;P02751-1;P02751-10;P02751-11;P02751-12;P02751-13;P02751-14;P02751-16;P02751-17;P02751-2;P02751-3;P02751-4;P02751-5;P02751-6;P02751-7;P02751-8;P02751-9	FINC_HUMAN	FN1	1823440	8331960	2079710	1744750	1848220	320490	161988	642148	247706	340110		59411.9	5179060	41339.4	11702700	515588	222617	807934	164053	444792
P02753	P02753	RET4_HUMAN	RBP4	1063770	255061	303752	318600	324895	11108.1	10471.6		21848.4	24408		18949.2		7379.14		47989.9		145495	5705.52	529502
P02760	P02760	AMBP_HUMAN	AMBP	2904620	3385850	25078500	40532000	5365810	89485	65232.7	304724	90432.1	106274	42093.1	281818		95077.3	271302	126159	13037.7	819082	52663.2	34832.4
P02763	P02763	A1AG1_HUMAN	ORM1	8537290	2261810	1741640000	780710	4539240	70156.2	14714.4	2466035	46483.6	52378.7	35371.1	41212.5	9203080	52414.4		442758	47787.7	2221720	23681.3	16037.5
P02765	P02765	FETUA_HUMAN	AHSG	5094500	7586090	4013210	7824910	3220950	28154.3	13668	34454.1	49563.1	44776.7	67578.6	12524.2		22472.8	3668.86	207240	30604	917775	29686.7	27571.7
P02766	P02766	TTHY_HUMAN	TTR	2989370	3059610	806583000	11246100	4062590	224020	78511.1	2521465	206312	242776		412790	8992220	66769.8	6223.82	491012	78756.1	1901700	76678.1	79334.4
P02768	P02768	ALBU_HUMAN	ALB	243472000	105366000	91884100	45052700	146641000	2943950	336900	611182	2058135	1669540	1116345	534987	3831040	1931975	294202	16112735	676537	4.62015e+07	386666	383474
P02771	P02771	FETA_HUMAN	AFP																		216416
P02774;P02774-3	P02774;P02774-2;P02774-3	VTDB_HUMAN	GC	3228750	1343030	721979	538999	2026590	92481.2	11158.8	119744	62535.4	64576.8	107276	15808		26731.5	7493.16	197136	19686.6	660379	15711	23503.3
P02775	P02775	CXCL7_HUMAN	PPBP	35416.3	2446530	9761820	639658	4855160	8534165	11336700	316522500	2866815	3297960			1172203	9776.88	11385.9	3875875	7927250	161386000	300399	389152
P02776	P02776;P10720	PLF4_HUMAN	PF4	40806.9	14457600	5441680	1832960	9621430	8080515	41147900	637832000	6654550	5667785		6755.15	686056	10947	13354.3	6984130	22290100	296187500	3153235	8741450
P02786	P02786	TFR1_HUMAN	TFRC	67147.4	480763	12341.2	278353	405460	21707.8	71266	1030440	43857.6	44249.2	958547	38348.9		20798.8	9196.27	53057.1	86513.4	56766.7	93430.6	64760.8
P02787	P02787	TRFE_HUMAN	TF	42280600	8865380	7235730	2103410	11454700	309999	43025.4	101684	293719	254336	567338	56586.9	6382805	171427	26587.5	2.51591e+06	61461.9	7362640	48543.9	66428.5
P02788	P02788;P02788-2	TRFL_HUMAN	LTF	20320.8	2427190	10876.6	45424.7	91257.8	39100.9	293959	49966.6	15829	28505.7	21292.2	299487		86418.5	47352.3	1786460	7712305	227309	129582	355458
P02790	P02790	HEMO_HUMAN	HPX	9963910	2785430	210601000	1442620	6061650	82314.2	22437.3	251028	60512.8	80628.4		102301	35486590	63460.4	17857.9	353934	40774.3	1.04225e+06	23962	57961.7
P02792	P02792	FRIL_HUMAN	FTL		9088.01		7957.81	10528.1	14174.1	6266.91		7701.93	9310.08		29927.4		40117.3	29250.2	101910	53805.4		90571.3	66211.2
P02794	P02794	FRIH_HUMAN	FTH1	1991.1	18794.2	27266.5	40026.8	61309.7	135894	32014.7	72175.3	60194.2	37774.1	397594	99567.4		311178	245334	161388	73658.1	621372	123270	80415.2
P02795;P04732;P13640;P13640-2;P80297;Q8N339	P02795;P04732;P13640;P80297;Q8N339;P13640-2	MT1E_HUMAN;MT1G_HUMAN;MT1M_HUMAN;MT1X_HUMAN;MT2_HUMAN	MT1E;MT1G;MT1M;MT1X;MT2A								9969.89								1787.01
P02810	P02810	PRPC_HUMAN	PRH1			115463	22895.1	89126.6			10050.5	7607.78				76956.2	5273770
P02812	P02812	PRB2_HUMAN	PRB2			7331.74		8376.66									35779.3
P02814	P02814	SMR3B_HUMAN	SMR3B			18208.1											575802					1326.91
P03886	P03886	NU1M_HUMAN	MT-ND1						16378.1	92377.7		14823.8	8578.76		101404		17715.1		121667	297941		42741.8	26323.8
P03891	P03891	NU2M_HUMAN	MT-ND2						3770.93	18223.3		9373.68	7150.63		14839.8		9839.48		23555.7	124904		16977.5	16992.2
P03897	P03897	NU3M_HUMAN	MT-ND3		10857.4			12872.6	8284.08	63921.1		18571.7	9870.82		49341.7				62660.3	153836		41447.8	31211.2
P03905	P03905	NU4M_HUMAN	MT-ND4		3091			4720.66	2716.26	61157.8		16857.7	8758.23		17040.4		9466.81		17026.7	164926		31956.2	15542.6
P03915	P03915	NU5M_HUMAN	MT-ND5					23519.3	5356.15	41859.2		16583.5	12256.4		60824.4		23841.4		50388.8	147078		40630.9	29571.7
P03923	P03923	NU6M_HUMAN	MT-ND6					13138.1	11183.2	52443.8		23340.5	16055.3		16202.5		26807.3		78565.3	119613		68040.5	56750.8
P03928	P03928	ATP8_HUMAN	MT-ATP8						16527.3	84673.2		14658	17406.4		32049.8				160525	267452		29356.5	17929.2
P03950	P03950	ANGI_HUMAN	ANG	20472.3	3390490	21660.5	11407.3	1003650	4932.48	16975.3		4210.42	4490.71				10323.6		6590.31	18620.4
P03951	P03951;P03951-2	FA11_HUMAN	F11	169770	2358530	65936.9	44232.3	2469200					233830							29462.2		19655.8	22269.8
P03952	P03952	KLKB1_HUMAN	KLKB1	542900	1921810	146553	118865	911600	8630.76	9028.39		12411	13596.5		13991.3		20041.3		44976.4	102561	80055.4	10339	20316.6
P03973	P03973	SLPI_HUMAN	SLPI	9841.47	157359	194595	9350.52	131766		1607.13	53404.7	181243	7063.74				446896		2398.87	12553			9652.88
P03986	P03986	TRGC2_HUMAN	TRGC2						1725.71	3752.99		5360.49	4732.31						12984.4			9174.35	7132.01
P04003	P04003	C4BPA_HUMAN	C4BPA	3225790	10228400	543414	112013000	19939700	79100.3	25652.3	10925.2	62284.2	134592		6554.17		26457.7	1305.13	199678	52895.2		69075.9	229738
P04004	P04004;Q99542;Q99542-3	VTNC_HUMAN	VTN	4280560	557310000	11826600	127688000	9920910	241186	505737	88215.8	405262	452124	46794	126746		64106.5	28994	290603	2481030	398089	411230	635383
P04040	P04040	CATA_HUMAN	CAT	14536.8	73021.3	22866.8	60842.9	1604050	351502	55927.6	45472.1	129477	143250	36597950	6868160	15860000	2084330	8688515	574272	126525	226063	198556	234384
P04049;P04049-2	P04049;P04049-2	RAF1_HUMAN	RAF1					9600.88	6691.12	3538.36	29680.7	14303	10700.1		12058.7		28781.9	18094	18329.3	18592.8		33729.8	32365.3
P04054	P04054	PA21B_HUMAN	PLA2G1B	3431.7		11970.2
P04062;P04062-2;P04062-4	P04062;P04062-2;P04062-4;P04062-5	GBA1_HUMAN	GBA1		11787.1		14874	14013.2	10968	9210.72		14618.1	14855.1		44521.3		56400.7	12645.1	17814.7	13953.5		22790.7	19743.4
P04066	P04066	FUCO_HUMAN	FUCA1	8958.92	77975.9	9907.26	15365	14843.6	22259.7	18030	50947.3	31345.5	24799.4		236910		87457		50302.6	71954.1		43256.2	29570.2
P04070-2	P04070;P04070-2	PROC_HUMAN	PROC	82050.4	59426.5	37584.7	16073700	409476	11402.7	5.5566e+06		11398.7	10351.8				3456.58		644704			405727	17896.6
P04075	P04075;P04075-2	ALDOA_HUMAN	ALDOA	32112.7	122572	25420.5	376687	1559710	3311985	284700	453426	1454980	1613005	6731220	1927700	3512375	354419	2079110	1645425	564056	758874	606736	763896
P04080	P04080	CYTB_HUMAN	CSTB	3947.87	9850.01		13849.6	28565.6	42845.3	6079.61	17233.6	15948.4	13705.6	301248	13447.8		15601	7855.56	272784	24382.5	154217	42966.9	27287.2
P04083	P04083	ANXA1_HUMAN	ANXA1		28408.2		11955.2	55969.3	85550.8	67598.7	271816	35051.7	32443.4	298069	143084	208291	22671.1	14455.2	1385835	3665355	580414	439258	360416
P04085;P04085-2	P04085;P04085-2	PDGFA_HUMAN	PDGFA		67764.2	33476.2	20363.3	38567.5	8813.43	56534.3	268198	11801.7	11180.4							17649.5	265556
P04114	P04114	APOB_HUMAN	APOB	4519840	50337600	797509	3260340	201053000	71654.1	93372.4	74463	96837.3	108752	2362350	57463.8	851974	31444.3	23802.3	356768	476088	276506	80537.4	380470
P04150;P04150-10;P04150-3	P04150;P04150-10;P04150-11;P04150-12;P04150-13;P04150-14;P04150-15;P04150-16;P04150-3;P04150-8;P04150-5	GCR_HUMAN	NR3C1			50864.1			2528.2	1198.8	37482.7	1937.48	2041.39		150822				38918.2	34517.9	551652	30990.9	28253.7
P04156	P04156	PRIO_HUMAN	PRNP	4334.51	14915.2	94843.3	15542	31411.2	25695.6	157552	163072	38836.5	42734.7	16828	227556		35665	27568.9	21126.8	59732.3	98579.2	26562.8	24424.8
P04179	P04179;P04179-3;P04179-4	SODM_HUMAN	SOD2	5323.01	19809.3	4675.27	204090	407855	1000679	65334.6	62937.2	1583315	1584795	18918.1	652657		9896.44	6693.43	1192332	122306	454635	490452	566688
P04180	P04180	LCAT_HUMAN	LCAT	130282	186472	29455	95745.2	192738	15041.4	74170.3		3360.05	2724.76				64266.2		11453.3			3276.72	21499.4
P04181	P04181	OAT_HUMAN	OAT	36224.1	17993.2		42896.1	171624	24930.3	32776.1		11483.1		7687230	221782		121100	150171	133599	137108	633116	90855.5	97770.4
P04196	P04196	HRG_HUMAN	HRG	1309350	3270120	5206880	3151730	53134700	65162.7	13374	41122.4	50275.2	39555.8		1.90575e+06		17388.7	6239.58	149607	23225.2	293964	24611.4	87638.4
P04211	P04211;A0A075B6I9	LV743_HUMAN	IGLV7-43	102374	39238.4	52315.6	29823.5	152546	2302.04				1485.71						17289
P04216	P04216	THY1_HUMAN	THY1	1991.3	4334.56	159160		13052.4							170627		3541.28
P04217	P04217;P04217-2	A1BG_HUMAN	A1BG	3411590	592092	800150	389159	1021380	41495.6	10372.8	53477.5	53911.5	54169.8		58153.5		14139.5		164120	9798.18	361391	24390.9	14669.8
P04217-2	P04217-2	A1BG_HUMAN	A1BG	32186.7	124023	49717.7	34404.9	173970	12856.2		36176.4	15952.1	10233.7				5347.68		17895.3	12576.2	93089.3	16541.6	13075.1
P04233-2	P04233;P04233-2;P04233-4;P04233-3;P04233-5	HG2A_HUMAN	CD74			37353.5	63133.9	14584	3795.05	34109.4		5684.09	5425.05		171959				1075747	1.0226e+06	208670	344265	187042
P04234	P04234;P04234-2	CD3D_HUMAN	CD3D					1276.2		713.839		1315.29		205266	205094			1359720	54222.1	35890.3	89871.1	41275.6	21698.5
P04259	P04259;P48668	K2C6B_HUMAN	KRT6B	4619.71	11427.8	18385.5	16433.8	14523.6	2849.84	10669.1	37421.5		10226.4		530902	677118	27350900	5389.29	12046.1	86070.7	76557.1	5124.65	4973.46
P04264	P04264	K2C1_HUMAN	KRT1	5303.1	4056070	674622	698341	4130490	41603.9	2355895	4576000	135938	142796	357355	8470960	119243650	8643840	164916	122877	6225315	7541885	433606	658760
P04271	P04271	S100B_HUMAN	S100B						2614.88			1840.4	3580.64				10597.1		8080.42			8423.05	3721.38
P04275	P04275	VWF_HUMAN	VWF	85409.1	476581	276630	1708770	2706030	1406925	866342	214208	1070845	1345840		103700	140311000			980386	666439	417698	1340300	567260
P04278	P04278;P04278-2;P04278-3;P04278-4;P04278-5	SHBG_HUMAN	SHBG	118016	981691	77516.3	386932	129689	5125.41	17627.8		9824.24	7622.55						45480.2	30765.8		8992.69	12996.6
P04279	P04279;Q02383;P04279-2	SEMG1_HUMAN	SEMG1		16115.7	7093.52	2763.61	10300.1		1339.29	3041.04	2957.83				85435.1	10346.6			16480.1		6285.12
P04280	P04280	PRP1_HUMAN	PRB1		6864.65	11323		15208							6466.33		334301			3135.08		160.669
P04350	P04350	TBB4A_HUMAN	TUBB4A		10168.4		8060.55	17679.4	28209.7	22526.2	7472	36269.4	23077		257759		47244.4	15547.6	68430.9	27013		60777.4	47846.9
P04406	P04406;P04406-2	G3P_HUMAN	GAPDH	51949.7	496121	45071.6	1862490	4491690	9701905	4571345	3697305	3132100	2815770	20412150	11600750	10922850	1586120	12451050	7076410	6359175	14191915	5068390	4685105
P04406-2	P04406-2	G3P_HUMAN	GAPDH				3639.99	7852.2	16886.8	16082		7269.73	1678.05		21168.8		9036.4	18491.8	14048.4	36226.8		12313.8	10665
P04424	P04424;P04424-2;P04424-3	ARLY_HUMAN	ASL		12425.7		20549.7	38519.1	47803.7	27404.2	44610.2	22200.8	19994.2	119541	122604	74186.6	33568.9	51756.6	21689.2	43154.9		16257.6	24138
P04430	P04430	KV116_HUMAN	IGKV1-16	9144.32	6112.68	23640.1	23039.4	11394
P04433	P04433;A0A0A0MRZ8	KV311_HUMAN	IGKV3-11	4202410	1207080	720704	1218640	3303460	45251.6	11276.8		73928.6	66878.1		7377.88		56189.3	321355	527558	25454	555480	34291.4	46820.3
P04435	P04435	TVB79_HUMAN	TRBV7-9							3238.85									17687.3	22145.6		10736.4	6396.49
P04437	P04437	TVA29_HUMAN	TRAV29DV5																6129.49	2997.52		7692.19	4903.26
P04439	P01889;P04439;P04439-2	HLAA_HUMAN	HLA-A	16824.9	381624	44771.1	592636	2062830	2058285	6816585	853898	3668205	3183280		265296		79496.8	47295.3	3459285	4725560	3039090	4160215	2888515
P04439-2	P04439-2	HLAA_HUMAN	HLA-A				2302.46
P04440	P04440	DPB1_HUMAN	HLA-DPB1		9616.73		7306.05	23064		8504.81		7984.71	5326.76		184870		26836.6		156340	148198		103745	69246.1
P04626;P04626-4;P04626-5	P04626;P04626-4;P04626-5;P04626-6	ERBB2_HUMAN	ERBB2						15716	11789.4		21016.2	15071.3				25583			21263	364933	19053.3	32407.5
P04632	P04632;Q96L46	CPNS1_HUMAN	CAPNS1	5120.47	42255.3		225107	504460	1130845	2049010	203579	781860	629883	3489550	6975615	1274910	971820	763451	543739	1936900	588223	1226035	302232
P04746	P04746;P0DTE7;P0DTE8;P0DUB6;P19961;P19961-2;P04746-2	AMYP_HUMAN	AMY2A	6002.72	26588.4		29398.3	2684.93							50120.9		153557
P04792	P04792	HSPB1_HUMAN	HSPB1	4429.97	29391.5		156656	469940	1576600	1325925	1565040	1812345	1896020	186736	1.02506e+06	1.12233e+06	481698	281662	680710	702147	1301665	1317270	1287655
P04818;P04818-2	P04818;P04818-2	TYSY_HUMAN	TYMS																			3754.47	6947.83
P04839	P04839	CY24B_HUMAN	CYBB				5692.85	13638.1	3571.89	6957.34	23652.1	3406.55	3397.31		50691.3		14703.2		234998	217821	19527.1	186128	127475
P04843	P04843	RPN1_HUMAN	RPN1		54937.5	3981840	26939.8	154229	313244	1907075	46923.6	565928	440198	38937.9	251644		61577.4	49382.3	1921035	954700	29607.6	915853	570450
P04844-2	P04844;P04844-2	RPN2_HUMAN	RPN2		36571.9		29646.6	89523.8	171939	909721	107370	160090	114298		128260		23105.8	25200.8	879594	291642	86806	340540	244470
P04899	P04899;P04899-2;P04899-3;P04899-4;P04899-5;P04899-6	GNAI2_HUMAN	GNAI2		75906.7		146601	420734	371244	822740	53587.7	713732	494946	126534	851257		337202	288881	1075922	744908	192242	1408940	944311
P04920;P04920-2;P04920-3	P04920;P04920-2;P04920-3	B3A2_HUMAN	SLC4A2		13189.5	21738.9	12980.8	28294.5	39773.2	137244	203001	69531.1	62547.4		32866.1		19809.7		57241.9	166282	520642	47872.9	41542.8
P04921;P04921-2;P04921-3	P04921;P04921-2;P04921-3	GLPC_HUMAN	GYPC					20911.8	30658					280704	1569955		306055	291897	33422.2	6476.45
P05019-4	P05019;P05019-4	IGF1_HUMAN	IGF1	21240.7	80837.8	48427.1	44248.5	51311.8			2546.58
P05023;P05023-4	P05023;P05023-2;P05023-3;P05023-4	AT1A1_HUMAN	ATP1A1	205844	56489.5	82812	87622.5	234807	175716	729706	63763	308839	219240	369600	3166210		851532	603174	922192	307066	195838	904898	462272
P05026;P05026-2	P05026;P05026-2	AT1B1_HUMAN	ATP1B1			68722.5		19484.5	9480.42	38269.5		15413.1	15200.1	287020	227820		66496	43386.6	40027.6	49525.8		46571.1	19434.5
P05060	P05060	SCG1_HUMAN	CHGB	4055.96	13967.5	409160	276292	247639	18030.1				4497.42		22670.2	3214220
P05062	P05062	ALDOB_HUMAN	ALDOB	13088.2	104442	16891.9	14311	21603.3	5939.09						58189.3					7251.13
P05067	P05067;P05067-4;P05067-10;P05067-11;P05067-3;P05067-5;P05067-6;P05067-7;P05067-8;P05067-9	A4_HUMAN	APP	1730.51	9902.42	13371.8	130677	78327.1	160165	63428.7	348772	238766	140422	358564	68594.3				67881.6	69110.1	302261	231642	64683.5
P05089;P05089-2	P05089;P05089-2	ARGI1_HUMAN	ARG1		16429.5	45202.8	19564.8	25019.3		8524.21	17150.8			222804	318006	995974	31330.8	42750.2	4663.16	23893.5		12449.4	3005.14
P05090	P05090	APOD_HUMAN	APOD	4423910	5154330	228217000	5951290	73919000	19781.5	31824	22768.4	52689.1	50699		22314	177253	31752.5	8407.08	207397	100366	270743	237869	435656
P05091	O94788;P05091;O94788-2;O94788-3;O94788-4;P05091-2	ALDH2_HUMAN	ALDH2	2093660	1.95052e+06	11415.6	8926050	13383.4	8277.57	6078.89		16229.9	13767.1		307408		263331		332378	65453.4	55503.4	170722	144642
P05106	P05106;P05106-2;P05106-3	ITB3_HUMAN	ITGB3	7238.08	2117000	13486.2	1910190	7666450	7450815	29543050	1525845	6799090	4653410		18532.3		12964.8	7852.71	5227650	17518750	675798	7566505	4114085
P05107	P05107	ITB2_HUMAN	ITGB2	7799.62	30212.6		52263.6	188397	13851.2	48162.3	23575.8	22737.6	16680.7		127712	43602.9	25155.9		1343765	1965930	417164	1075060	642498
P05109	P05109	S10A8_HUMAN	S100A8	20612.2	157467	476302	129733	322707	218282	125791	289145	61098.8	65168.9	55933.5	92806.6	2035720	27739.5	15825.2	4350970	3342045	13328050	649070	2656510
P05114	P05114	HMGN1_HUMAN	HMGN1		1196.66				1961.02	19500	56524.1	1012.96	885.664		40598.8		2784.37		647294	159728	2214610	4144.51	19700
P05120	P05120	PAI2_HUMAN	SERPINB2		4913.65	22112.9		51251.4		4619.07					29301.5	223842	387817		32048	28148.3	48150.8	17393.3	10951.8
P05121	P05121	PAI1_HUMAN	SERPINE1	1729.51	23817		33840.1	54882.3	186728	58795	81948.5	195064	229109						66677.6	39113.5	110359	27310.8	73460
P05129-2	P05129;P05129-2	KPCG_HUMAN	PRKCG					4791.5	1210.11			1457.13	1888.69				19295.7	11605.2	3204.95			6997.81	6803.99
P05141	P05141;P12235;P12236;Q9H0C2	ADT2_HUMAN	SLC25A5		126628		165086	428294	968842	2732175	40742.4	904324	767684		136466		68820.6	43107.3	4988065	6248830	514682	2263405	1563560
P05154	P05154	IPSP_HUMAN	SERPINA5	84369.7	3289980	342527	61617.5	123296	2186.82	4099.27	218864	7046.02	10818	3367380		3076310			21840.5	27220.2		253152
P05155;P05155-3	P05155;P05155-2;P05155-3	IC1_HUMAN	SERPING1	4751630	15635100	29051200	15511800	26138400	49977.9	38188.8	96613.3	71841	100045		92036.7	3210010	32396.5		316422	101767	719982	58126.7	46174.7
P05156	P05156	CFAI_HUMAN	CFI	778823	1474100	438713	107860	289894	11239.9	4669.64	118101	15551.6	15572		16418.1		15160.9		44405.2	8368.46	167798	3596.86	2154.92
P05160	P05160	F13B_HUMAN	F13B	102998	37192.6	44477.2	16397	32814	11745.8	4289.02	64085.2	10638.7	10375.3		69157.1				20028.2	26754.3	59884.6	1686.38	9430.08
P05161	P05161	ISG15_HUMAN	ISG15	336629	351981		286990	64334.2	14799.2	4115.98	24255.4	14111.4	13169.4	26079.9	26094.3		18442.3	22842.8	59659.8	33638.1	186709	43948.6	63439.1
P05164;P05164-2;P05164-3	P05164;P05164-2;P05164-3	PERM_HUMAN	MPO	7104.64	343935		27090.4	82432.1	42871.3	399369	8634.85	52396.8	96251	450130	255132		76250.6	48259.8	11547650	39599350	290238	2571100	3833915
P05165;P05165-2	P05165;P05165-2;P05165-3	PCCA_HUMAN	PCCA		8373.18		21171.8	26471.6	54553.6	37973.9	31400.5	89470.2	93394.4		80224.6		37622.7		137156	50516.6	296496	89059.1	83265
P05166;P05166-2	P05166;P05166-2	PCCB_HUMAN	PCCB				9050.16	25111.5	50357.9	40299.7		75188.1	69965		94695.9		40028.7	45388.3	138651	35959.1		82792.6	88303.8
P05186;P05186-2;P05186-3	P05186;P05186-2;P05186-3	PPBT_HUMAN	ALPL	828.466	3725.21	19259.2	4217.95	16928.3	1636.25				550.664		10523.1		837.828		2424.29				8062.29
P05198	P05198	IF2A_HUMAN	EIF2S1		9983.71		38834.2	70016.8	112992	66924.1	189968	73907.9	85879.2	229884	232105	846530	719722	178205	573004	135270	218928	135074	167937
P05204	P05204	HMGN2_HUMAN	HMGN2																53422.4
P05362	P05362	ICAM1_HUMAN	ICAM1	8443.63	5290.43	1426930	16575.1	53846.1	4443.61						57245.4				26996.3	38085.6	54433.3	29629.2	24936.7
P05386	P05386	RLA1_HUMAN	RPLP1						30783.2	3806.53		6284.05	2923.68				176368	9198.03	589164	17307.3	36351.9	327820	50005.1
P05387	P05387	RLA2_HUMAN	RPLP2		8534.32	10721.5	68618.1	48997.8	88854.5	12108	1.07641e+06	172682	132682	86640.3	611990	8032505	969040	81378.1	2428955	83919.1	23391800	2812470	316051
P05388	P05388;P05388-2	RLA0_HUMAN	RPLP0			16445.9	16897.5	23592.5	29909.9	20527	58317.5	50230.8	31357		37866.2		258067	51945.1	1228275	483420	172014	1059745	639679
P05408;P05408-2	P05408;P05408-2	7B2_HUMAN	SCG5			60491.3	6448.62		3450.42
P05413	P05413	FABPH_HUMAN	FABP3							13745.4
P05423	P05423	RPC4_HUMAN	POLR3D							36931		1076.63			6577.79				14192.9	8664.72	132266	16080.7	14924.9
P05451	P05451;P48304	REG1A_HUMAN	REG1A	2809.17	7835.55	674746	11459.3	83797.2							42691.9				27323.5
P05452	P05452	TETN_HUMAN	CLEC3B	395506	4336020	166861	82926.6	204671	19144.9	6435.32	46380.1	18371.2	22020.5		15572.9		40294.1		44883.2	42820.4	66923.4	9803.65	11470.3
P05455	P05455	LA_HUMAN	SSB		10835.9		2259.63	5154.07	15738.4	43269.3	1097660	10259.2	20709.7	270782	570649	121258	348565	177176	219636	799765	177105	98863.1	413698
P05543	P05543	THBG_HUMAN	SERPINA7	345333	212160	9588220	133753	167207	14443.2		50433.6	8632.68	11978.5				7722.34		52922.4	33713.6	219075	5672.81	13200.6
P05546	P05546	HEP2_HUMAN	SERPIND1	1630170	8492380	726905	12684900	1151460	23099.8	19949.6	380106	40699	37104.3		22774.3		19662.1		176893	82522.6	496946	56728.6	38556.2
P05556	P05556	ITB1_HUMAN	ITGB1	19612.2	172522	360823	309972	802046	624989	3081710	316876	1092215	810948		117896		30407.5	22921	667635	1982955	440680	888841	512024
P05771-2	P05129;P05771;P17252;P05771-2;P05129-2	KPCB_HUMAN	PRKCB	12116.5	18833.5		34585.1	181100	363619	123892	218968	353578	242432		141955		19649.7	19660.2	427452	201704	620095	370316	415998
P05783	P05783	K1C18_HUMAN	KRT18		84688.4			68820.9		17211.2		30990.6			180723		223063		20299.2	63126.8		23635.7	22556
P05787;P05787-2	P05787;P05787-2	K2C8_HUMAN	KRT8		36672.8	32218.6	12737.2	6345.39							2738940		64029.4		1272.64
P05937	P05937;P05937-2	CALB1_HUMAN	CALB1					13874.7	14319.2	4531.8		10240.7					73056.8			37530.9
P05976	P05976;P05976-2	MYL1_HUMAN	MYL1	2682.94	48831.9	7585.52	323113	201057	1434325	332779	83886.4	1842530	7279320	31954.1	3042990		63019.2	47536.2	1014470	223028	416962	3550995	2748610
P05981	P05981	HEPS_HUMAN	HPN	2081.35	10517.6		14238.8	8903.73		5948.03		2530.76	2289.76
P05997	P05997	CO5A2_HUMAN	COL5A2	20012.2	15290.7	88241	29902.6															2217.1
P06127	P06127	CD5_HUMAN	CD5		8607.99		11287	23146.7	1352.68	6143.51		4312.27	4084.19		12335.9				237044	228649		208675	101716
P06132	P06132	DCUP_HUMAN	UROD		8605.14		11249.7	54740.7	85916.4	73129.4	32478.9	25809.3	21538.9	451673	319437	189728	45236.6	77656.2	33467.2	85415.1		9069.94	8874.85
P06133;P06133-3	P06133;P06133-3	UD2B4_HUMAN	UGT2B4		2164.78			48381.4
P06213;P06213-2	P06213;P06213-2	INSR_HUMAN	INSR			16382.8	16892.9		1347.75	3343.83		1472.79			28700.2		12977.1	5060.22	3762.66	11532.9		4058.16	2756.58
P06239	P06239;P06239-3	LCK_HUMAN	LCK			74299.8	11982.3	12971.2	4019.07	2516.36		5723.44	7306.3		512864			21417.9	121566	48209.2	120306	206628	165780
P06241	P06241	FYN_HUMAN	FYN						5881.1	11516.3		9817.48	8368.19									20603.5	25140.2
P06241-2	P06241;P06241-3;P06241-2	FYN_HUMAN	FYN		17911.5		20199.5	62711.7	55583.4	75948.2	45327.4	122899	93779.3		37701.4		12529.6	9254.49	56278.7	41334.3	18570.5	116355	115446
P06276	P06276	CHLE_HUMAN	BCHE	94055.7	112319	973274	51578.4	47485.8				7439.62							10500.5		41406.3	3668.77
P06280	P06280	AGAL_HUMAN	GLA		4678.08	39128.2	9034.05	18878.5	19348.1	9863.08		29770.1	27803.2		44296.8		19265		16577	17496.5		16773.4	13185.9
P06312	P06312	KV401_HUMAN	IGKV4-1	2172570	1498700	2306130	1992200	2671990	36736.7	11106.3	70666	28776.8	30506.7		269822		31432.6		178062	31845	494847	22779.2	21464
P06315	P06315	KV502_HUMAN	IGKV5-2	13841.7	13864.5	3634.33	43792.6
P06340	P06340	DOA_HUMAN	HLA-DOA					5520.85	59481.9	6804.81		3354.38	9117.14						109293	83278.2		86501.7	63873.2
P06396	P06396;P06396-2;P06396-3;P06396-4	GELS_HUMAN	GSN	1122120	13644200	450437	1334190	3309280	4829825	599014	508122	1443945	2091225	101848	19552.2		14338.1	27837.1	1735350	559672	595717	1242170	1458885
P06396-2	P06396-2	GELS_HUMAN	GSN	3810.66	25759.9			15168.9	26044.7	5407.22		17034.5	26082.3				10995.7			17344.6		15913.9	18940.1
P06400	P06400	RB_HUMAN	RB1		20054.2				4250.61	26843.7									25710.7	16826.2	135209	14607.9	23100.8
P06454;P06454-2	P06454;P06454-2	PTMA_HUMAN	PTMA			8390.35	6853.75		10157.8		203158	7739.51	13889.6	47580.2	112645	2386175	21706.3	16172.6	135222	8773.9	11402350	385641	30032.7
P06493	P06493;P06493-2	CDK1_HUMAN	CDK1												8372.77		3040.4		6105.49		43974.6	19049.8	25626
P06576	P06576	ATPB_HUMAN	ATP5F1B		44002.9	50258.9	249544	640819	1438310	317396	253556	1680270	1504220	32214.3	24108	433261	86764.9	72067.4	6366690	564424	843804	2599025	1670110
P06681	P06681;P06681-3	CO2_HUMAN	C2	481844	2767400	225546	138147	141609	6381.59	5254.5		12183.5	8462.88		2673380		53748.4		50713.5	28147	106018	33921.5	24099.4
P06702	P06702	S10A9_HUMAN	S100A9	25900.7	77031.3	590541	134720	320020	264854	45421.6	684700	74452.8	95360.7	117679	150805	2018155	42022.2	10025.8	4663120	689439	19804700	619304	2374365
P06703	P06703	S10A6_HUMAN	S100A6					7076.31	5289.02		46666.6	11618.6	1842.35	240924	66380	662402	5991.85	34332.9	11976.6	5791.87	27530.4	2240.2	5974.8
P06727	P06727	APOA4_HUMAN	APOA4	5968070	25128100	2518860	251651000	140870000	34489.4	55526.1	239576	85334.2	102191		69278.4		50193.9	33951	305548	490469	268019	160246	498435
P06729	P06729	CD2_HUMAN	CD2				4461.09	8232.92		2176.3	7752.66	2462.64					4148.12	2209.91	34214.9	59045.8	537492	61595.2	30897
P06730;P06730-2;P06730-3	P06730;P06730-2;P06730-3	IF4E_HUMAN	EIF4E		4372.28		10447.3	38931.5	104528	41234.5	36001.5	67517.3	94357.9	315522	142082	732364	76375.9	102927	81927.6	73604.6	32467	47947.1	92130.5
P06731	P06731;P06731-2	CEAM5_HUMAN	CEACAM5			9582.82									120339		53965.4
P06732	P06732	KCRM_HUMAN	CKM	6387.94	77233.5	21669	5797.53	77777.4							1184190							20564.3	12487.2
P06733	P06733;P06733-2	ENOA_HUMAN	ENO1	6342.23	165862	12788.5	305574	1124050	3333880	2216325	533342	1324005	761266	1959115	1661745	2033730	308852	291100	2848015	4874145	989978	828030	1324860
P06734	P06734	FCER2_HUMAN	FCER2			14885.6	24777															3135.89	1495.26
P06737	P06737;P06737-2	PYGL_HUMAN	PYGL		11562.8		31418.6	79236.1	276446	136825	162942	256032	124774		131537		13745.8		111272	242526	416906	119428	90498.4
P06744	P06744;P06744-2	G6PI_HUMAN	GPI	2985.36	16048		43261.3	179350	402780	59424.1	57406.2	249620	490850	536222	86808.4	328812	20197.5	235410	331098	173222	170692	69424.1	705450
P06746	P06746	DPOLB_HUMAN	POLB																19571.4			17549	25708.5
P06748;P06748-2	P06748;P06748-2	NPM_HUMAN	NPM1	40123.3			5161.14	260709	17195.4	24627.1	250068	11130.1	14105.2		406559	542322	14328.4		497840	435584	7232345	586816	133452
P06753	P06753;P06753-6	TPM3_HUMAN	TPM3				18086.7	40094.3	37570.1			9581.13	17238.2	377646	40388.6		201022	555334	29495.4		84052.4	27986.4	14905.8
P06753-2	P06753-2;P06753-5;P06753-7	TPM3_HUMAN	TPM3	5587.38	91799.4	32731.4	762064	4402620	8456255	377002	787930	2190285	2410660	7459530	2420515	2960255	7148100	17054800	4547865	357526	4008455	4444695	1207995
P06753-4	P06753-3;P06753-4	TPM3_HUMAN	TPM3					26371.7	7370.6			4805.08		112404	27579.3		177878	274070	6863.75			13777
P06756;P06756-3	P06756;P06756-2;P06756-3	ITAV_HUMAN	ITGAV	2883.52	10882.8		13723.1	30759.5	22708.1	83297.8		32568	30534		31092.2		17361.4		18439.5	60508.2		28064.8	18567.4
P06858	P06858	LIPL_HUMAN	LPL	2287.35	134745	9248.77	96398.5	63085.1	16924.4	5932.58		8920.9	10475.3						7895.48		306112	1573.56	3107.2
P06865	P06865	HEXA_HUMAN	HEXA	2506.46	19192		11896.5	26803.6	29312.9	31789.6		45029	35427.7	277316	98803.6		12113.6		70674.9	83889.9	65016.4	56459.1	37015.1
P06899;Q16778	O60814;P06899;P57053;P62807;Q16778	H2B1J_HUMAN;H2B2E_HUMAN	H2BC11;H2BC21		7279.53				102870	791233	74919	117496	75739		91610.3		120195		29041700	25447650	431939	5672580	2337345
P07093;P07093-2;P07093-3	P07093;P07093-2;P07093-3	GDN_HUMAN	SERPINE2		17133.4	17846.2	18640.1	33414.8	155666	131374	202902	110272	151228				6796.55		62797.7	97350.9	469432	37143.3	40809.1
P07099	P07099	HYEP_HUMAN	EPHX1		19919.2			39255.2	40560.6	219895		55102.5	50257.8	181902	724033	5353460	272826	182948	163134	270613		106139	84624.9
P07108;P07108-2;P07108-3;P07108-4;P07108-5	P07108;P07108-2;P07108-3;P07108-4;P07108-5	ACBP_HUMAN	DBI			19138.8	12178.7	22529.2	109480	712.525	2408925	27823	19979.5	258016	68182.4	2564905	299599		94327.2	10252.6	7496850	21447.9	12202.2
P07148	P07148	FABPL_HUMAN	FABP1	6204.89	17884.5	620641		38996.1		24177.1					4344530								30339.5
P07195	P07195	LDHB_HUMAN	LDHB	29920.3	235424	30361.8	272023	1250460	2814775	1928565	1487635	996485	990388	9265045	3002900	7705980	743590	2229080	2294135	5144205	2637525	2273540	3137595
P07196	P07196	NFL_HUMAN	NEFL																7017.11			5311.83	7257.46
P07197	P07197	NFM_HUMAN	NEFM						394378	1337.78					32197.3		186167		153284	51979.6
P07199	P07199	CENPB_HUMAN	CENPB							10244.8					13447.6				60831.1	27074.8	314968	20803.7	17296.8
P07203	P07203	GPX1_HUMAN	GPX1	6357.22	39637		119698	318401	735958	375286	90057.1	1036780	819694	1578215	741693	947142	697969	755280	431900	239638	240564	877216	951328
P07204	P07204	TRBM_HUMAN	THBD	455.792			29202	19839.4		1066.21			722.067				3323.32					4149.77	10161.6
P07205	P07205	PGK2_HUMAN	PGK2					8475.37	15077.3	12621.9			5570.23		37286				16540.4	78180.6
P07225	P07225	PROS_HUMAN	PROS1	430932	857438	291915	91822900	3924200	322192	81369.2	130192	243875	239100				138349		119664	44008.2	208147	120348	86930.9
P07237	P07237	PDIA1_HUMAN	P4HB	9540.94	22492	23697	1371720	628548	1246105	115206	121797	1292445	907451	239275	394937	128313	1035125	571692	2043835	107314	190948	3748925	831960
P07305	P07305;P07305-2	H10_HUMAN	H1-0						5765.82	34292.4	89475.9	5016.51	7432.38		20058.5	363006	4645.15	4460.73	1.0097e+06	40367.6	1238615	17215.5	108556
P07307;P07307-2;P07307-3	P07307;P07307-3;P07307-2	ASGR2_HUMAN	ASGR2	8481.19	8655.56	66789.7		10126.7					7900.4
P07311	P07311	ACYP1_HUMAN	ACYP1					17964.7	48641.4		142788	14790	14816.7	446372	53104.1	4915440	14422.9	17476.8	36282.5		316173	13689.8	5438.86
P07327	P07327	ADH1A_HUMAN	ADH1A		4468.39		3748.29	5959.67
P07332	P07332;P16591;P07332-2;P07332-3;P07332-4;P16591-2;P16591-3	FES_HUMAN	FES		23495		12956	37098.1	32555.1	21288.5	100729	58568.9	46920.3				78384.1		36279.1	33146.1		73481.4	102374
P07333	P07333	CSF1R_HUMAN	CSF1R	5061.52	7826.87	503221	53090.1	7274.15					79382.5						6526.78		58509.4	148228
P07339	P07339	CATD_HUMAN	CTSD	12848.9	154201	29259	53676.6	119865	243893	208619	139906	184514	155576		105501	1040300	43849.8		576712	732896	246080	258516	240555
P07355	A6NMY6;P07355;P07355-2	ANXA2_HUMAN	ANXA2		17844.8	15363.1	29140.8	81196.9	33294.5	27558.1	69102.5	16277.8	14771.8		45349.4	212079	15327.4		1103100	880663	683413	609468	362554
P07357	P07357	CO8A_HUMAN	C8A	450508	1120430	108188	424664	249879	12555.5	4939.6		11080.7	16640.2		10839		9705.26		32186.8	17399.5	197542	6588.49	9195.59
P07358	P07358	CO8B_HUMAN	C8B	325262	8695740	121110	424125	721223	10797.1	6652.61		21019.2	20749.1	11200700	63228.3		30469		35105.8	40890.5		12958.7	34537.5
P07359	P07359	GP1BA_HUMAN	GP1BA	108163	975976	2541180	20496400	4263570	4026360	12115850	2187610	9247830	5057160				21063.5		1648455	3138350	5579125	7159840	1403050
P07360	P07360	CO8G_HUMAN	C8G	75516.1	983255	58533.2	96380.7	114255	11269.4	13027		7238.92					7602.71		26621.1	27794.6		1409460
P07384	P07384	CAN1_HUMAN	CAPN1	5273.87	42689.7		151527	537123	1060520	482208	261440	898748	744034	1770145	1140255	1175420	801426	631128	467202	396892	401106	772258	363941
P07437	P04350;P07437;P68371	TBB5_HUMAN	TUBB	13074.9	945390	96094.4	1538220	4358690	6729840	4174860	2160215	9961265	7392890	594585	295616	1709144	3475225	819133	10220220	5849420	5625430	11207450	9236870
P07451	P07451	CAH3_HUMAN	CA3	7007.83	13661.9			45661.7	18118.8			11574.2	18497	5442100	586057	1.38983e+06	104698	4999135	37793.8	68762.7		11565.7	48375.3
P07476	P07476	INVO_HUMAN	IVL		2.30174e+06		9229.05	19909.5		136483					7261.18		3156240			5429.99			148691
P07477	P07477	TRY1_HUMAN	PRSS1	6011.28	8158.99	108243	10980.6	10260.3												7672.11
P07478	P07478	TRY2_HUMAN	PRSS2		49183.9	34739.1	12748.2		803.422	27353.2	186360				112412	2551570	59405.2			62854.6	432512
P07585	P07585;P07585-4	PGS2_HUMAN	DCN	4216.36	13188.6	16661	318261	197295	46601.2	40738.2		49130.9	32711.2		511230				38190.3	46699		20256.5	65080.5
P07602	P07602;P07602-2;P07602-3	SAP_HUMAN	PSAP	17568.2	18836.3	260692	121276	194235	85874	25534.5	2132000	99916.7	97924.2	195077	226590	853376	128327	98086.6	162830	106058	3922590	138314	201848
P07686	P07686	HEXB_HUMAN	HEXB	3020.41	22907.1			42659	59065.3	53126.1	23163.2	86141.6	63143.4		158124		37376.3		158750	153006	76158	131584	75150.4
P07737	P07737	PROF1_HUMAN	PFN1	31286	230210	21505.1	1420100	5132640	17582000	7177080	2045951	4526780	3506425	311662	50650.9		26509.5	17270.5	8749045	10357870	3939895	1784715	1270670
P07738	P07738	PMGE_HUMAN	BPGM	11582.2	28175.4		11505	182338	54307.5	17193.3	75517.8	26716.3	37759.2	35486400	4187185	12068050	960716	2936755	125683	72447.7	51295.1	41537.9	208570
P07741	P07741	APT_HUMAN	APRT	1895.82	15607.4		154249	128520	633113	560638	61851.9	632189	353500	725037	1790010	1438680	2226840	1353100	699132	1954290	361730	1096215	1756650
P07766	P07766	CD3E_HUMAN	CD3E		12842.4		10112.6	22523.3		8622.27	15352.2	25726.7	6879.94						247438	114384	793780	193318	131746
P07814	P07814	SYEP_HUMAN	EPRS1		11939.4	301846	10797.9	31413.8	40849	42510.7	474737	71185.1	59268.7	29798.8	37169.6		31020.2	41584.3	130700	105922	264681	209593	389343
P07858	P07858	CATB_HUMAN	CTSB	10593.3	8747.99	159344	18268.7	21359.2	6873.84	5548.48	26766.1	8352.65	7344.32		56201.2		22529.5	11600.5	86186.2	34533.1	291884	68449.8	53634.8
P07900-2	P07900;P07900-2	HS90A_HUMAN	HSP90AA1	8829.24	78808.3	28855.5	927685	1275350	2616385	824818	192851	3516155	2640315	4753630	2133135	1942220	41410250	5826055	2391220	3241230	1439496	14481300	3409995
P07902	P07902	GALT_HUMAN	GALT					17097.2	21791	8631.8	35969.8	13445.5	33768.8	122871	32025		16163.4	73245.6	22106.4	11040.8		8775.73	54951.4
P07910-2	P07910;P07910-2;P07910-3	HNRPC_HUMAN	HNRNPC		21267.9	16289.7	18874.4	27228.6	42253.6	175369	1087530	33657.5	20126.2	12030	598174	1136160	563542	103774	2198965	5686220	46084400	381521	344576
P07911;P07911-3;P07911-4;P07911-5	P07911;P07911-2;P07911-3;P07911-4;P07911-5	UROM_HUMAN	UMOD	17215	11123.9	212476	39872	22022.9											240671	31766.2		214986
P07919	P07919	QCR6_HUMAN	UQCRH				18146	65157.1	36108.6	15667.6	395771	59297.1	38668		38761.3		4941.33		231540	71409	334369	142360	58365.8
P07942	P07942	LAMB1_HUMAN	LAMB1	9024.03	9395.56	12600.8	146860	67287.3	31624.8	29722.8		51157.3	42321.3		98907.8			26221.6	14217.4	13373.3		54871.3	17048.8
P07947	P07947	YES_HUMAN	YES1		7377.61			32340.3	34857.1	51161.3	110032	96094.8	62037.3		34731.4		22426.4	15565.2	12606.2	27078		41077.5	41920.6
P07948	P07948	LYN_HUMAN	LYN				14377.2	21092.5	16274.9	67617.5		156183	111708		14940.5		12047.7		21240	27592.6		76118	68288.2
P07948-2	P07948;P07948-2	LYN_HUMAN	LYN	1521900	84624.8	2464620	172975	452536	483265	974788	113721	913661	718746	255282	190027		90052.4	75725.9	499507	427301	221778	825149	706792
P07949;P07949-2	P07949;P07949-2	RET_HUMAN	RET		4388.92		12340.1		1434.21	5245.7		5081.56	4038.06							24383.8
P07951	P07951	TPM2_HUMAN	TPM2				15273.1						3631.05
P07951-2	P07951-2;P07951-3	TPM2_HUMAN	TPM2			48485	108909	270158	1235895	55498.8	73924.8	698704	1310770		366858		30296.8		286579	41844.3	672814	661638	210388
P07954;P07954-2	P07954;P07954-2	FUMH_HUMAN	FH		1.60021e+06		23736.7	82931.1	137583	110076	324233	202364	190712	938331	326352	450894	171684	207454	335598	311242	314878	171552	274142
P07988	P07988	PSPB_HUMAN	SFTPB	9030.39	9003.95	34248.3	38102.2	318456
P07992	P07992;P07992-3;P07992-2;P07992-4	ERCC1_HUMAN	ERCC1									1158.79	1194.74		6251.38				7605.4	9935.19	73432.4	10614.8	21105.2
P07996	P07996;P07996-2	TSP1_HUMAN	THBS1	39391.5	5605460	67666.8	5939230	8576040	16222650	33192150	7420495	14024800	12201550		30395.4		37844.9	17222.8	10490095	9795865	4670155	16411650	6174485
P07998	P07998	RNAS1_HUMAN	RNASE1	26855.2	135897	2008840	7355.06	54139.5			62596.5	2148.97						57383.2
P08047;P08047-3	P08047;P08047-2;P08047-3	SP1_HUMAN	SP1								24449.9				22633.5				11553.5		229485	1969.26	1492.15
P08069	P08069	IGF1R_HUMAN	IGF1R		5667.56			44939.1	3538.27	10275.9	28351.7	4320.04	6346.3		32433.7		6276.35	5161.65	7513.37	13456.2		11342.7	6466.78
P08123	P08123	CO1A2_HUMAN	COL1A2	7317.84	11640.2	136964		13283.7	27897.7	10655.9	387990	25615	21116		514563	139590	46199.2		7449.49	6234.09	210903	6798.62	6177.65
P08133	P08133	ANXA6_HUMAN	ANXA6		18553		12263.5	37633.4	54044.3	25410.1	32747.6	20475.8	24784.7		390218		10088.8		1278235	1162600	310130	1111610	666140
P08134	P08134	RHOC_HUMAN	RHOC					23211.5	11763.4	11127.5	47115.2	4085.05	3993.67		14256.7				5963.27	15583		3224.85	15389.9
P08138	P08138	TNR16_HUMAN	NGFR				1370.45
P08138-2	P08138;P08138-2	TNR16_HUMAN	NGFR			27173.7	13085
P08174;P08174-2;P08174-3;P08174-4;P08174-5;P08174-6;P08174-7	P08174;P08174-2;P08174-3;P08174-4;P08174-5;P08174-6;P08174-7	DAF_HUMAN	CD55	10543.1	50353.1	1202340	67747.9	132022	62385.3	298985	182669	128574	122846	375688	2864945	718154	893212	434970	109116	301569	324267	159716	109171
P08183;P08183-2	P08183;P08183-2	MDR1_HUMAN	ABCB1	7077.66	29017.2			33642.1	9232.67	31277.1		13755.1	11373.6		33598.1				25667.8	31190.7	90084	30837.5	19941
P08185	P08185	CBG_HUMAN	SERPINA6	482295	197608	39638200	89285.1	213682	28373.9	7692.46	688436	3993.22			7.90848e+06	6718525	7986.73		106883	946345	3393510	3.23225e+06	460008
P08195-2	P08195;P08195-4;P08195-2;P08195-3;P08195-5	4F2_HUMAN	SLC3A2	9635.21	11256.5		16827.7	32502.2	14473.2	58673.3	158941	21848.8	24320.2	26681.2	67398.3		25035.8	16035.8	89943.7	168756	311943	93744	64234.4
P08217	P08217;P08218	CEL2A_HUMAN	CELA2A	4857.31	21507.2										145182
P08236	P08236;P08236-2;P08236-3	BGLR_HUMAN	GUSB	158268	9343.57		11075.3	32005.8	48458.3	24813		74540.6	72942.2		44413.5		33357.2	28337.3	133242	94132.2	148767	108061	74563
P08237;P08237-3	P08237;P08237-2;P08237-3	PFKAM_HUMAN	PFKM		13478.9		65471.5	53485.8	50257.6	29155	41002	40852.1	67836.4	439905	326390	426190	172902	1227655	40133.9	46915	86190.6	45901.5	90859.4
P08238	P08238	HS90B_HUMAN	HSP90AB1		75528.2	1218580	464975	786273	1381615	499760	552626	1573465	1439645	1.07911e+06	585852	980644	10074410	1511635	1881235	3148240	2215365	8716515	3609295
P08240	P08240;P08240-2	SRPRA_HUMAN	SRPRA		8799.49		10207	22351.8	16954	65568.8	124548	23764.5	18911.5		62417.2		27370.4	23198.8	69547.8	80422.8	550240	31851.3	31168.8
P08243;P08243-2	P08243;P08243-2;P08243-3	ASNS_HUMAN	ASNS						8342.03	3395.59		5455.09	3904.88		38486.7		37765		16314.1			22996.9	28064.2
P08246	P08246	ELNE_HUMAN	ELANE									988.184	919.626		1210790		10972.4		179912	89763.1		30712.3	26757.8
P08247-2	P08247;P08247-2	SYPH_HUMAN	SYP							3746.32
P08253	P08253;P08253-2;P08253-3	MMP2_HUMAN	MMP2	7596.86	59133.7	10443	11461	14371.9					701.465										3230.15
P08254	P08254;P09238	MMP3_HUMAN	MMP3	883.837	3142.14		17971.3	5988.94					6737.82		33521.2				12397
P08294	P08294	SODE_HUMAN	SOD3	25759.9	24391.1	35869.6	492636	46940.4				1442.74	1259.87		96873.6		39323.7		18224.8
P08311	P08311	CATG_HUMAN	CTSG	2599.96	66128.1	110293	60985.9	16584.3	8680.15	104228	115155	31970.2	30355		117470		29916.3	14516.7	1610415	7892590	329225	1010595	760585
P08319;P08319-2	P08319;P08319-2	ADH4_HUMAN	ADH4	1815.92	17833.2		24374	24642.2															7007.56
P08397	P08397;P08397-2	HEM3_HUMAN	HMBS	1527.89	8627.31	9952.39	9332.4	11247.2	2709.8		25057.1			865241	866565	764576	105250	315826	12123.3	12004.1		3032.55	6744.4
P08473	P08473	NEP_HUMAN	MME					28805.6												9892.29		4523.33	3820.65
P08493;P08493-2	P08493;P08493-2	MGP_HUMAN	MGP	39148.7	115279	325146	2729640	1726840	14933.2		19562.1	18619.3	26692.7				29454.8		6097.74			5068.56
P08514	P08514;P08514-2;P08514-3	ITA2B_HUMAN	ITGA2B	16196.6	2716480	731704	2854600	8920370	9472360	36851850	2174560	12200850	10896850	287191	11310		47798.3	18504	7738530	11224350	1.17199e+06	11307100	7140805
P08519	P08519	APOA_HUMAN	LPA	1277800	21061000	688289	1278420	50874300	11113.5	4359.65	8593.68	35585.6	16340.9		8416.42		1.59425e+07		21241.5	520796	44958.1	15875.6	32947.6
P08559;P08559-2;P08559-4	P08559;P29803;P08559-2;P08559-3;P08559-4	ODPA_HUMAN	PDHA1		14231.7		20675	61351.3	124189	37218.2	52922.2	148968	114278		378080		4620.77		577242	74580.8	378918	194280	216028
P08567	P08567	PLEK_HUMAN	PLEK	7913.93	351208		816424	2710130	5485640	3417860	814886	2260790	2174175		48859.5		16267.6	7552.8	1676105	1658300	1338732	655167	1219885
P08571	P08571	CD14_HUMAN	CD14	52163.1	101176	46170.9	98717.1	53697.1	3724.09	16622.2		7968.74	4002.76		44765.1		29748.1		197450	218164	369406	94004.9	83820.6
P08572	P08572	CO4A2_HUMAN	COL4A2		4728.72	306309	4793.34	10568.2	11915.4	4810.78	25580.7	13612.5	17769.5		110446							5161.1	5268.49
P08574	P08574	CY1_HUMAN	CYC1		30377.8		24520.5	123940	207020	614980		256513	231172		69215.7	222771	20764.8	9995.08	1212975	528657	625217	517819	554148
P08575;P08575-7	P08575;P08575-10;P08575-4;P08575-5;P08575-6;P08575-7;P08575-8;P08575-9	PTPRC_HUMAN	PTPRC	16728.3	51270.3	743293	122949	280257	52319	194294	69011.8	110034	94694.1		122054		30553.2	21309	1783620	1186665	1667690	2128005	1091425
P08579	P08579	RU2B_HUMAN	SNRPB2		19918.3				6945.61	1481.17		427.445	290.677		37965.5		16809		63205.9	64596.8	80490.6	27491.3	17941
P08581;P08581-2	P08581;P08581-2	MET_HUMAN	MET	2773.75		9915.58	3434.68
P08582	P08582;P08582-2	TRFM_HUMAN	MELTF				6542.2	20001.6	1108.73	8482.68		2106.21	2339.4				6712.72					3514.11	2623.99
P08590	P08590	MYL3_HUMAN	MYL3	4021.21	11372.7		6095.11	16218.3				18739.4	17593.8
P08603	P08603	CFAH_HUMAN	CFH	2595720	11368500	381010	558433	1944010	33680.5	16193.8	172071	34986.4	34719.4		93492.7		73946.9	110716	116950	46048.7	301971	23892.7	23755.5
P08621	P08621;P08621-4	RU17_HUMAN	SNRNP70					34509.3	11264.2	44436.8	68583	12271.1	16306.3		105838		58667.9		197440	456253	2484500	195656	337734
P08631	P08631;P08631-2;P08631-3;P08631-4	HCK_HUMAN	HCK		15687.6		23682.6	21779.9	10877.4	9843.75		8301.28	11263.9		84492.8				58632.4	51052.8		82894.5	78090
P08637	P08637	FCG3A_HUMAN	FCGR3A	36515	24511.5	8261700	43909.3	93628.3	5365.18	4024.96		8114.4	8895.04		13369.8		15572.3		94102.9	22414.5	1.0277e+06	85112.6	49500.6
P08648	P08648	ITA5_HUMAN	ITGA5	3771.2	32357.7	9915.21	48223.7	94743.6	89383.3	394714	46410	225928	204196		63419.4				106226	349154		226726	144406
P08651-2	P08651;P08651-2;P08651-3;P08651-4;P08651-5;P08651-6	NFIC_HUMAN	NFIC					3396.86			53967.6	198.605	1081.21		21275.5		25808.3	57651.4	64593.2	11065.5	558803	9372.76	16943.8
P08670	P08670	VIME_HUMAN	VIM		57468.6	70192	74085.2	145920	342659	41389.3	204196	130465	323986		206150	9825310	186792	37206.8	4806090	1651215	3617140	12259350	9450190
P08697	P08697;P08697-2	A2AP_HUMAN	SERPINF2	3546720	4721030	3170300	2749540	2253030	55328.6	43451	46367.7	91819.3	98833.4		27377.3		26567.5	12267	225152	110068	516710	40897.6	45284.8
P08708	P08708	RS17_HUMAN	RPS17	15255.8	17260.3		22849.5	8514.83	14738	40838.1	152010	9749.64	7349.84	64023.2	866353		258860	95300.5	277073	594551	1315520	66655.8	78656.8
P08709;P08709-2	P08709;P08709-2	FA7_HUMAN	F7	59936.6	93272.7	19314.7	6018090	146095	2607.13	149694		2976.99	3024.44				10958.4		6782.61			4382.91	2231.64
P08727	P08727	K1C19_HUMAN	KRT19								2065.54				35774100		558546					197134
P08729	P08729	K2C7_HUMAN	KRT7		6468.23										31332.7		23996.7		21051.9
P08754	P08754	GNAI3_HUMAN	GNAI3		4212.97		2092.84	8234.85	4158.77	9568.81	66909.1	18291.5	10308.2	31588.8	125311		54324.6	54602.4	25299	16403.5	42476.4	41782	27551.8
P08758	P08758	ANXA5_HUMAN	ANXA5		278429		42120.3	126404	485460	26897.1	64331.1	146759	160658	445602	591813	183566	12945	17585.1	602781	102628	245722	197900	125368
P08779	P08779	K1C16_HUMAN	KRT16	11328.4	38570.8	61761.8	31635.7	31114.6		9857.7	34114.6	3189.72	24812.2		334812	1534333	21990.1	9917.51	3814.34	82731.9	142296	7879.12	5520.99
P08833	P08833	IBP1_HUMAN	IGFBP1				140017	80063.9										151712
P08842	P08842	STS_HUMAN	STS					62003		9712.28			2021.98		10329.3				12878	31831.8		9480.81	4613.07
P08865	P08865;A0A8I5KQE6	RSSA_HUMAN	RPSA				14854.8	35931.2	65012.2	28414.3	62648.9	80065.1	52612.1		445578		96926	45851.8	397918	535860	345758	1225385	893398
P08887;P08887-2	P08887;P08887-2	IL6RA_HUMAN	IL6R	1517.78	9077.4	31370.7														4027.54		3362.87
P08913	P08913	ADA2A_HUMAN	ADRA2A		2103.8		4999.25	7142.81	4275.83	26755.8	34653.8	19917.3	12906.2		8455.64				4882.27	15385.9	55509.4	7624.98	4685.57
P08962;P08962-2	P08962;P08962-2;P08962-3	CD63_HUMAN	CD63			7378.54		52611.9	32795.7	131115	59018.7	21198.1	12936.9		13819.5		9224.58	3224.08	42659.6	188820	390327	33066.8	25472.2
P09001	P09001	RM03_HUMAN	MRPL3						8621.29	6452.9		13921	12840.1				20226.1		80305.9	14770.3	467214	22742.7	26383.2
P09012	P09012	SNRPA_HUMAN	SNRPA						2363.3	14474.1	196765		12592		199087		42704.1		60608.9	216464	2161680	12227	145118
P09086;P09086-2;P09086-3;P09086-4;P09086-5	P09086;P09086-5;P09086-2;P09086-3;P09086-4	PO2F2_HUMAN	POU2F2	16348.3	36788.5				1734.07						13469.6		3487.54		41317.6	9204.52	194722	5506.94	11663.7
P09104	P09104;P09104-2	ENOG_HUMAN	ENO2				16264.9	79241.9	145558	34693.9	34725.5	51691.2	41292.9	191693	56720.1		31359.8	30222.3	51472.3	37797.1	115412	23620	19412
P09105	P09105	HBAT_HUMAN	HBQ1					24717	3335.99				2178.6	2819005	460982	1932575	365238	351018	14124.3	11719.5		4185.69	12691.8
P09110	P09110;P09110-2	THIK_HUMAN	ACAA1		3183.66		19333.6	36692.6	68739.9	55543.6	164496	49989	25891.1		46207.6		94175.3		230838	40651.8	271131	66617.1	46260.4
P09131;P09131-2	P09131;P09131-2	P3_HUMAN	SLC10A3							2106.12												1114.39
P09132	P09132	SRP19_HUMAN	SRP19						1444.94	4778.81	10036.9	4200.09	4383.28		6075.33		8279.23	1615.74	20108.5	83653.5	52972.7	14229	48796.7
P09172	P09172	DOPO_HUMAN	DBH	48733.7	46502.8	10414.9	24471	15364.8												1250810		978.049
P09210	P08263;P09210;Q16772;Q7RTV2	GSTA2_HUMAN	GSTA2					40809.1									73284
P09211	P09211	GSTP1_HUMAN	GSTP1		14623.3		30659.8	236322	1161205	63778.6	186361	301343	228788	888072	168612	499926	81665.9	96585.4	603150	202182	302572	117525	130974
P09228	P09228	CYTT_HUMAN	CST2								6617.22						286528
P09234	P09234	RU1C_HUMAN	SNRPC										1637.95				6427.99		16359.5	6734.41	780824	11975.9	45488.8
P09326	P09326;P09326-2	CD48_HUMAN	CD48		15235.6	493968	23412.9	88792.8	9762.92	24710.2		15980.6	16551.2		121688				664919	837496	1.33915e+06	811420	534576
P09327	P09327	VILI_HUMAN	VIL1	1011.09		105543	30508.4	43927.1	89369.5	24157.2	226634	104186	146812		496774				38787	29359.7	115666	23392.6	96069.6
P09341	P09341;P19875;P19876	GROA_HUMAN	CXCL1		4626.14	221053		22693.8	45364.4	39827.6	2201470	24594	29051.2			341229			22838.1	36470.6	535271	2914.94	9515.64
P09382	P09382	LEG1_HUMAN	LGALS1	5330.38	15617.5	122362	42277.1	47477.7	65208.4	18048.3		22388.8	20754.7		409054				905033	295076	199593	343322	262940
P09417	P09417;P09417-2	DHPR_HUMAN	QDPR		18637.1		9453.79	19532.8	60513.9	79018.6	34107.6	36857.6	37413.4	577113	447503	321825	13811.2	27593.2	52835.1	96787.3		16892.3	16158.5
P09429	P09429;B2RPK0	HMGB1_HUMAN	HMGB1		16407.4	32824.8	18025.1	112364	44328.4	135906	823518	93191.9	49176.5		21496.7	879825	45445.7		4056890	1143130	26771350	2848635	560014
P09455	P09455;P09455-2;P09455-3	RET1_HUMAN	RBP1									1477.39			38727.9		21986.8
P09466;P09466-2	P09466;P09466-2;P09466-3	PAEP_HUMAN	PAEP				12029.3	6044.65
P09467	O00757;P09467	F16P1_HUMAN	FBP1		9909.65			13971.1	6001.38	2560.46			3066.66		61832.1				35368.8	22698.9		11100.6	26306.5
P09471	P09471;P09471-2	GNAO_HUMAN	GNAO1						2941.25						24685.8				2749.45	3367.26		6605.09	5292.7
P09486	P09486	SPRC_HUMAN	SPARC	6041	22305.5	38204	565376	366263	467072	116631	4070265	690716	328723						94183.8	31731	876456	288150	105137
P09493	P09493;P09493-10;P09493-4;P09493-6	TPM1_HUMAN	TPM1			10844.1	26116.9	77623	107696	5319.95	24728.5	127579	173880	144224	75279		188568	929416	37621.5	12314.1	94064.8	116804	32344.7
P09493-5	P09493-5	TPM1_HUMAN	TPM1	6521.79	6080.16		154923	706534	1426610	47992.5	278976	584604	670114	1554095	308399	398801	1292100	3449780	491491	29970.4	248673	714900	201074
P09493-8	P09493-6;P09493-7;P09493-8	TPM1_HUMAN	TPM1	7421.85	31228.4	22926.2	487794	2212140	5650665	279839	321992	2671490	3667395	6380525	1188290	3089770	3368120	10954550	1862955	208166	2347400	2517605	743682
P09496;P09496-3	P09496;P09496-2;P09496-3;P09496-4	CLCA_HUMAN	CLTA				22569.7	48071.9	103963	7877.52	24077.6	48331.1	59064.8	317102	34027.2		164564	114416	41895.9	7127.03	29947.5	51308.8	36085.9
P09497;P09497-2	P09497;P09497-2	CLCB_HUMAN	CLTB		14239		23408.3	57557.8	91148.1	8732.12	129728	60103.9	70404.8	81062.4	40215.2		79401.2	67480.8	49977.9	15142.3	81119.3	86720.3	47020.1
P09525-2	P09525-2	ANXA4_HUMAN	ANXA4						2170.97			4182.98	1806.79				14038.1		3137.92			7051.82	4202.98
P09525;P09525-3	P09525;P09525-2;P09525-3	ANXA4_HUMAN	ANXA4		18015.3		7182.72	31941.3	88997.8	36770.6	28505.8	32032.8	27737.8	215271	35157.9		71038.7	6478.23	116185	92177	95142.6	103121	54084.6
P09543	P09543;P09543-2	CN37_HUMAN	CNP		32385.4		53470.7	159595	189790	162282	447238	318904	313873	781723	912494	241419	1218710	2040640	349707	283955	579612	221686	360400
P09564	P09564	CD7_HUMAN	CD7					4354.27		3057.08			1569.9		13952.1				103614	61949.8	253853	71897.6	31549.8
P09601	P09601	HMOX1_HUMAN	HMOX1	410.211	5887.17		104784	16661.3	2260.2	3857.45	8841.18	2247.48	1826.09		41298.7		25946.1		186946	266871	180375	71911.9	51787.4
P09603	P09603;P09603-2;P09603-3	CSF1_HUMAN	CSF1	1391.68		315055	280647								528309			1460080				37421.9	49967.3
P09619	P09619	PGFRB_HUMAN	PDGFRB	2435.86		325083	90944.8	19076.5														6164.39
P09622	P09622;P09622-2;P09622-3	DLDH_HUMAN	DLD		6044.47		6396.93	23417.5	74236.8	34525.1	14559.2	84124.6	73666.8		56721.4		4564.73	3741.17	225548	177160	90918.9	70481.3	93127.1
P09651;P09651-2;P09651-3	P09651;A0A2R8Y4L2;P09651-2;P09651-3	ROA1_HUMAN	HNRNPA1		23150.8		286964	35766.4	68158.4	38241.6	188241	27378.8	46730.1	469141	432654	403562	28621	105998	1293950	723021	1556645	128432	843606
P09661	P09661	RU2A_HUMAN	SNRPA1		3042.53				5096.52	7357.77	65374.3	3878.21	6891.28		135670		70431.2		243966	306750	478513	150576	133658
P09668	P09668	CATH_HUMAN	CTSH	5401.93	11177.3		12013.3	46779.8	1456.12	5221.93		1691.86	2677.56		117913		12247.8	4679.8	56648.8	16668.2	39674.7	36700.9	23122.7
P09669	P09669	COX6C_HUMAN	COX6C		63064.5		40566.7	148286	367708	1686870	27734.4	459812	408307		110645		22281.9	22533.5	3647885	4726890	2561245	1366545	1076390
P09681	P09681	GIP_HUMAN	GIP	3220.54		9482.91	10091.6	10673.4
P09693	P09693	CD3G_HUMAN	CD3G		185733		17697.6	22203.8	3000.94	5422.09		6007.89	4138.6		18787.4				190461	84303.6		183318	107042
P09758	P09758	TACD2_HUMAN	TACSTD2		5487.2					9342.49	1357.24		13913.6				73334.5		27117.2	18425.5
P09769	P09769	FGR_HUMAN	FGR				7704.21	16267.1	6232.1	8454.04	57874.8	11897.6	7317.75						34630.7	24759.2	305162	38190.9	40382.2
P09871	P09871	C1S_HUMAN	C1S	932519	1506040	284554	10098400	3915860	34130.2	20085.8	10385	54986.2	58084.1		63495.5		25156.8		67351.3	22203.8	127146	62919.2	61300.5
P09874	P09874	PARP1_HUMAN	PARP1	21250.5	231023	159985	77476.2	809688	10202.6	18580.6	42324.6	10576.4	14940.3		128802		11992.6	11300.9	1586445	298931	321384	82039.6	361204
P09884	P09884	DPOLA_HUMAN	POLA1										758.766	618629	470312	1682585	24976.7	147618	1300.55	5928.34		2856.72	3476.99
P09913	P09913	IFIT2_HUMAN	IFIT2						2201.54			4673.74	5345.51						9165.52	7671.24		16327.2	23183.8
P09914	P09914;P09914-2	IFIT1_HUMAN	IFIT1					13290.6	1821.84	6361.05		5278.27	5326.64						9276.02	14575.9		16136.4	23291.1
P09917	P09917;P09917-2;P09917-3;P09917-4;P09917-5	LOX5_HUMAN	ALOX5					158282	3634.96			4085.61	2277.45		22400.8		40273.8	216100	130672	47443.3		100545	79214.7
P09958	P09958	FURIN_HUMAN	FURIN			44258.8	1546.35	46859.2	5872.54	18724.1	26571.8	17665.7	17825.6		8808.78		5346.74		9141.01	11154.5	26579.7	12292.1	9044.88
P09960	P09960;P09960-4	LKHA4_HUMAN	LTA4H	4836.67	29024.3		18522.8	44256.5	66545.1	40616.6	103138	71721.4	89820.4	779020	253194	414834	145330	893609	264726	401406	86373.4	149351	765990
P09972	P09972	ALDOC_HUMAN	ALDOC	25979.1	15769.2		556667	144526	132578	26835.5	69425.5	48594.8	59944.7	272992	79212.4	368404	129099	59575.6	218022	78084.6	145444	84147.8	127739
P0C0L4	P0C0L4;P0C0L4-2	CO4A_HUMAN	C4A	526232	736482	151856	29704400	1316530	9100.67	8803.77		17935.2	27455.9		148002		25913.4		26788		125814	15619.6	24961.5
P0C0L5	P0C0L4;P0C0L5;P0C0L4-2	CO4B_HUMAN	C4B	2908560	5065460	855166	377831000	10033600	43286.6	21179.4	100561	57224.7	47193.8	228527000	273864	5967290	72502.6	53806.8	193992	46106.1	535269	106674	49726.6
P0C0S5;Q71UI9	P0C0S5;Q71UI9;Q71UI9-2;Q71UI9-4	H2AV_HUMAN;H2AZ_HUMAN	H2AZ1;H2AZ2		6727.36				79174.9	193696	839945	84252.5	118673		623830		37222.1		16103750	1979080	26968850	1719750	1523260
P0C1Z6;P0C1Z6-2	P0C1Z6;P0C1Z6-2	TFPT_HUMAN	TFPT																6813.38	6621.4	27037.6	2274.76	5141.03
P0C2W1	P0C2W1	FBSP1_HUMAN	FBXO45					14975.9	6267.81	19934.7		9570.98	8918.02		13294.1		18275.4	1765.72	13105.6	9212.1		23568.2	17353.5
P0C7M8	P0C7M8	CLC2L_HUMAN	CLEC2L		6886.04		10155.4	31691.3	12143.3	48280.1		16889.4	17017.9						11145.7	39256.4		14018.9	10008.2
P0C7P0	P0C7P0	CISD3_HUMAN	CISD3																26405.8		57073.6	7714.81	11034.3
P0C7P3;P0C7P3-2	P0C7P3;P0C7P3-2	SLN14_HUMAN	SLFN14		11842.6		28940.6	70802.6	114885	76514.5	87865.5	179023	143401	152813	15316		40774.2	81323.9	119923	46858.1	60017.2	80773.1	111248
P0C7T5	P0C7T5	ATX1L_HUMAN	ATXN1L		24167.4		44965.1	45451.8	22254			64899.5							23821	36563		26067.5	26792.5
P0C869-6	P0C869;P0C869-6;P0C869-8;P0C869-7	PA24B_HUMAN	PLA2G4B						1094.48	1446.17					10307.4	3368.6	6823.14	6022.99		52974.4		1248.51	2699.91
P0C870	P0C870	JMJD7_HUMAN	JMJD7						5576.76	8423.12	81876.3	4762.03	2532.04	30570.7			13035.3	3539.56	10508	11491.4		6189.48	5246.94
P0CAP1	P0CAP1;P0CAP1-10;P0CAP1-11;P0CAP1-2;P0CAP1-3;P0CAP1-4;P0CAP1-5;P0CAP1-6;P0CAP1-7;P0CAP1-8;P0CAP1-9	MYZAP_HUMAN	MYZAP					16192.9	6120.47	5411.51		8869.85	8756.35				29451.2		7103.53			6903.88	9489.3
P0CAP2;P0CAP2-3	P0CAP2;P0CAP1-11;P0CAP2-2;P0CAP2-3	GRL1A_HUMAN	POLR2M		7209.79			7000.99	4350.72	5524.89	25917.3	4260.96	2585.5		22752.1		6376.81	3731.28	8098.89	25117.7	119718	7080.86	7812.74
P0CF51	P0CF51	TRGC1_HUMAN	TRGC1					17660.1				3685.7							23778	19226.7		22052.3	16376.2
P0CG12	P0CG12	DERPC_HUMAN	DERPC		10848.3		3079.94		5324.87		137845		3107.93		20397		42156.7		17748.1	20549.5	534247		31250.7
P0CG29;P0CG30	P0CG30;P0CG29	GST2_HUMAN;GSTT2_HUMAN	GSTT2;GSTT2B				6734.81	8657.27	11576.1	8043.62		5128.7	6608.91	13491.9	48273.4		12859.8	89293.3	8678.85	9566.67		4131.77	7975.49
P0CG33	Q9NYA3;A6NDN3;A6NDK9;P0CG33	GOG6D_HUMAN	GOLGA6D					8474.85
P0CG34;P0CG35;P0DX04	P0CG34;P0CG35;P0DX04	TB15A_HUMAN;TB15B_HUMAN;TB15C_HUMAN	TMSB15A;TMSB15B;TMSB15C								13466.3	392.177									166685
P0CG38	Q6S8J3;Q9BYX7;P0CG38;P0CG39	POTEI_HUMAN	POTEI		26518.8		5788.16	70491.9	59032.8	27645.5	89699	28748.3	19546.2				49587.2	86834.1	43225.7	33667.4	122550	35948.3	39076.2
P0CG39	P0CG39	POTEJ_HUMAN	POTEJ																			1196.6
P0CH99;P0CI00	P0CH99;P0CI00	Z705B_HUMAN;Z705D_HUMAN	ZNF705B;ZNF705D		112017		1112620	261768	3035.35						19852				20115.9
P0CJ78	P0CJ78	ZN865_HUMAN	ZNF865																9554.24		46603.1	2707.12	4030.62
P0CJ92	A6NC78;H3BSY2;A6NMD2;D6RF30;H3BQL2;P0CJ92;H3BSY2-2;H3BSY2-3	GOG8H_HUMAN	GOLGA8H		114248			523885					202639				16505.2		11593.2		104333	1237.03	860.615
P0CK96	P0CK96	S352B_HUMAN	SLC35E2B							6741.85	66556.9	3499.39	2991.95						13688.4	16307	100888	10352.8	7500.46
P0DI81;P0DI81-3;P0DI82	P0DI81;P0DI82;P0DI81-3	TPC2A_HUMAN;TPC2B_HUMAN	TRAPPC2;TRAPPC2B					156947	16888.7			9603.59	10951.5						7403.13			14669.8	16319.1
P0DJI8	P0DJI8;P0DJI9;P0DJI9-2	SAA1_HUMAN	SAA1	68945.5	64048.7	72014.7	99126.3	577393											18417	10968.8			42575.4
P0DJI9	P0DJI9	SAA2_HUMAN	SAA2	6959.75	15110.5	148344	31284.2	241889
P0DML3-2	P01241;P01242;P0DML2;P0DML3;P01241-2;P01241-3;P01241-4;P01242-2;P01242-3;P01242-4;P0DML3-2	CSH2_HUMAN	CSH2							45202.8							11509.3					14675.2	16489.2
P0DMM9;P0DMM9-3;P0DMN0	P0DMM9;P0DMN0;P0DMM9-2;P0DMM9-3	ST1A3_HUMAN;ST1A4_HUMAN	SULT1A3;SULT1A4		4644.34		32473.8	46182.4	94629.9	62120.8	264834	192214	178722		49547.8				50726.4	50239.4	45259.8	136580	181950
P0DMQ5	P0DMQ5	INAM2_HUMAN	INAFM2		12818.8	303132	14045.1	57974.4	102940	250966	459164	100190	102988						60402.2	210098	1705630	51526.4	34417.6
P0DMV8;P0DMV9	P0DMV8;P0DMV9;P17066;P48741;P0DMV8-2	HS71A_HUMAN;HS71B_HUMAN	HSPA1A;HSPA1B	5111.13	191290		120479	427142	1005885	708236	153923	473399	337102	1346425	2893555	1322685	389698	460908	718497	811050	305566	322903	302369
P0DOY3	P0DOY3	IGLC3_HUMAN	IGLC3	95863	327417	624360	146904	383046	11099	1376.53	10573.8	2567.62	568.736		59070.9	202522	3920.3		35587.6	4812.63	81233.9	1401.24	1170.49
P0DP01	P0DP01	HV108_HUMAN	IGHV1-8	45415.2	27080.2	24769.1	35440.7	163980
P0DP07	P0DP07	HV431_HUMAN	IGHV4-31	15207	34442.8	78612.1		71166.4		1606.54
P0DP08	P01824;P01825;P06331;A0A0C4DH41;P0DP06;P0DP08	HVD82_HUMAN	IGHV4-38-2	143704	33071.4	193205	29004.9	79804.8
P0DP23;P0DP24;P0DP25	P0DP23;P0DP24;P0DP25	CALM1_HUMAN;CALM2_HUMAN;CALM3_HUMAN	CALM1;CALM2;CALM3	5371.63		75194.6	588891	937922	3350420	72299.8	12967700	1326880	1299550	10137325	424420	19618550	10549490	1398720	2526055	143524	16497300	6583670	501686
P0DP57;P0DP58-2	P0DP57;P0DP58-2	LYNX1_HUMAN;SLUR2_HUMAN	LYNX1;SLURP2			9991.57		18201.3									120686
P0DP91	P0DP91;Q8N328	ERPG3_HUMAN	ERCC6												6278.06		3248.91	821.496	5112.61
P0DPA2	P0DPA2;P0DPA3	VSIG8_HUMAN	VSIG8						56833.1		118213						99195.6		13197.7	29278.1			81964
P0DPB5	P0DPB5	RPC22_HUMAN	POLR1D					17303.7							9256.58			6612.8			182348	7573.36
P0DPB6	P0DPB6	RPAC2_HUMAN	POLR1D								18160.1	4801.63			47144.3		20863		25426.7	34882.1	170412	61911.4	49478.1
P0DSE2	P0DSE2;A0A075B6N1	TRBR1_HUMAN	TRB																26589.5	16180.7		25269.5	14116.7
P0DTE1	P0DTE1	HV383_HUMAN	IGHV3-38-3	35419.6		30119.2		14595.9															2631.65
P0DTE7;P0DTE8;P0DUB6	P0DTE7;P0DTE8;P0DUB6;P19961;P19961-2	AMY1A_HUMAN;AMY1B_HUMAN;AMY1C_HUMAN	AMY1A;AMY1B;AMY1C	6974.06	8802.63	3453.13		2317.85			30797.8						541349
P0DTL6	P0DTL6;P0DTL6-1;P0DTL6-2	ZTRF1_HUMAN	ZFTRAF1														5747.89		5270.52	6037.98		4526.94	8603.51
P0DTU3	P01848;P0DSE1;P0DTU3	TRAR2_HUMAN	TRA				4338.06	30193.8	1196.2	2512.53		3514.41	5198.8						219728	104102	125001	175888	91991.1
P0DTU4	P01850;P0DSE2;P0DTU4;A0A5B9	TRBR2_HUMAN	TRB		6781.82		8358.42	17954.7	1241.93	6509.08		5823.34	4502.8		34873.7				192742	123670	30387.3	260001	131878
P10114	P10114	RAP2A_HUMAN	RAP2A		3015.41		10319.6	22465.7	8367.99	18327.5		12630.1	8840.62	115311	127054		69706.5	53265.4	15949.7	20115		16511.7	11003.2
P10124	P10124	SRGN_HUMAN	SRGN	7808.19	36811.3	1113450	1125620	1145670	2237480	366352	25560150	2210695	1936855		72962.4		17756	6816.52	458046	75582.6	8080015	581566	436643
P10144	P10144	GRAB_HUMAN	GZMB						2075.47	3821.87		9524.57	13807.1						197065	37268.5	123556	68692.4	135288
P10153	P10153	RNAS2_HUMAN	RNASE2		4290.92	88566.5		3017.3							72401.6	1717555	25436.5	43552.6	14294.8	26757.6	1382565	10356.3	5994.66
P10155	P10155;P10155-3;P10155-4;P10155-5	RO60_HUMAN	RO60		6462.25		17870	34722.1	27521.3	15595.5	29715.8	44068.9	26936.2	82918.2	46226		115868	30064.1	102105	141370	63800.2	267365	88830.5
P10163	P10163	PRB4_HUMAN	PRB4		2679.75			11374.9									47017.4
P10253	P10253	LYAG_HUMAN	GAA		6415.85		3583.41	19398.1	4685.49	4486.61		10059.1	8834.83		56092.1		29304.7		79814.6	66305.3	72775.3	67718.7	51012.4
P10276-2	P10276;P10276-2;P10276-3	RARA_HUMAN	RARA																6230.15			3648.46	5050.83
P10301	P10301	RRAS_HUMAN	RRAS		10652.2		13341.9	37385.6	90423.8	282728	13202.9	210278	149229		58786.1		22499.2	19402.6	74279.5	141704	275100	170310	107990
P10321	P10321;P10321-2	HLAC_HUMAN	HLA-C	8644.22	116678	58082.8	159886	479667	792192	2126960	253592	826996	777551	5133540	123308		48024.3	22747.8	2495660	1874915	1097218	2438815	1509460
P10398	P10398	ARAF_HUMAN	ARAF		6315.11			32786.3	29347.5	26067.6	62047.4	69314.8	55660.8	52203	30946.5		52114.7	34863	54876.3	66944.9	79720.2	98548.1	93326.4
P10412	P10412;P16401;P16402;P16403;Q02539	H14_HUMAN	H1-4	1.07404e+07	96874	144486	6140.31	44665.2	1375590	10468250	23670150	461530	2197405	103711	587354	20149900	63485.6	75498.9	322785000	16933500	959224500	11851835	47890850
P10415	P10415;P10415-2	BCL2_HUMAN	BCL2							5516.29		2839.24	1559.9						136312	91650		32394.6	27566.8
P10451-3	P10451-3	OSTP_HUMAN	SPP1			88723.5	30038.5	43584.4
P10451-5	P10451;P10451-4;P10451-5	OSTP_HUMAN	SPP1	4127.99		1221670	664010	328167	3543.63												24033.3
P10515	P10515	ODP2_HUMAN	DLAT		14085.5		27158.6	35932.4	77893.6	164046	87242.6	156566	152524		29822.3		13196	9160.01	759576	517200	166501	376286	404624
P10586	P10586;P10586-2	PTPRF_HUMAN	PTPRF	5633.95	12709	2889.01	11511.2	10175.7	7706.89	11016.8	8862.29	8269.24	8470.81		21389.5		103122	139120	3885.32	5070.91		5301.23	5247.19
P10599	P10599	THIO_HUMAN	TXN	2530.76	14928.2	610714	34136.1	122324	429562	11958.2	12966250	114816	59928.2	2743610	162479	676111500	342374	140594	149347	14348.2	15204450	36269.9	24678.8
P10606	P10606	COX5B_HUMAN	COX5B		53139		132773	353899	784804	780062	255770	1392390	1528480		67662.9		65639.1	42485.4	8583605	2827895	748732	3445080	2887140
P10619;P10619-2	P10619;P10619-2	PPGB_HUMAN	CTSA		6628.24		47669.2	46048.5	113363	93634.5		158749	107180		14905.1		26901.6		68841.7	115555		58127.6	34620.2
P10620	P10620;P10620-2	MGST1_HUMAN	MGST1		4420.67		7235.82	13686.9	18601.2	142938		44292.3	32953.3		69904.8		82453		374335	820068		296828	190952
P10636-2;P10636-3;P10636-4;P10636-5	P10636-2;P10636-3;P10636-4;P10636-5	TAU_HUMAN	MAPT			5497.81															48743.7
P10636;P10636-6;P10636-7;P10636-8;P10636-9	P10636;P10636-8;P10636-6;P10636-2;P10636-3;P10636-4;P10636-5;P10636-7;P10636-9	TAU_HUMAN	MAPT	2408.53	19989.1			43327.6	81337.2	197211		121368	231.004				3054.16		58708.9	79675.2	22854.9		100779
P10643	P10643	CO7_HUMAN	C7	869770	4759490	219273	516031	422140	15229.6	9007.43		16627.7	11006			4374270	29143.4		77451.4	47540.8	167066	13195.8	15280.8
P10644	P10644;P10644-2	KAP0_HUMAN	PRKAR1A	3333.51	91682.6	11196.6	140319	398398	720390	445554	3939180	985116	957188	755204	727155		1614620	1200310	395890	361870	1684495	449898	736002
P10645	P10645	CMGA_HUMAN	CHGA	4855.52	10669.3	178718	566682	169892	8567.05	5461.12	141856		9745.87		80358.5				7899.22
P10646	P10646	TFPI1_HUMAN	TFPI	8312.06	314498	86239.5	76334.8	90675.7	22365.5	73565.6	133140	18835.2	24152.5				7392.36		21244.6	12604.1	72004.4	5414.12	8347.51
P10720	P10720	PF4V_HUMAN	PF4V1	1065.13	103901	33093	27836.9	126691	107017	147852	6714135	65417	132398						53883.9	59622.8	1008707	30817.5	118611
P10721;P10721-2	P10721;P10721-2	KIT_HUMAN	KIT	6369.78	113956	995957	22700.4	14974.6		23602.5				12014.8
P10746	P10746	HEM4_HUMAN	UROS					4125.52	5607.85	1662.27	20790.8	2400.22	2673.36	106128	26050.1		46376.7	27276.2	4845.27	1116.65		1671.79	3248.09
P10747;P10747-7	P10747;P10747-7	CD28_HUMAN	CD28			30075.8			1086.38	6920		4162.66	3468.76						11893.8	10538.8		10448	4928.1
P10768	P10768	ESTD_HUMAN	ESD		41609.1		23057	87067.4	361686	39116.8	51847.4	43807.6	50839.2	1898165	677432	562555	133931	369668	233880	151284	74747.3	39469.7	60195.8
P10809	P10809	CH60_HUMAN	HSPD1		74148.1		92355.6	298955	576872	292770	855508	592594	542229	62208.6	63882.9		64419	44028.2	2043525	361061	1640540	656528	621694
P10909;P10909-2;P10909-4;P10909-5;P10909-6	P10909;P10909-4;P10909-6;P10909-2;P10909-3;P10909-5	CLUS_HUMAN	CLU	2743280	23787000	27726900	28750000	10395900	1.00817e+06	1088470	923822	858614	845126	162352	738514	588617	189898	152756	862196	704838	803268	777782	552794
P10912;P10912-2;P10912-3	P10912;P10912-2;P10912-3;P10912-4	GHR_HUMAN	GHR	2215.26		118007	10100.4			3051.46		4421.14
P10914	P10914	IRF1_HUMAN	IRF1																15375.6	11772.8		5330.63	6957.77
P10915	P10915	HPLN1_HUMAN	HAPLN1				17688.5	31191.2				1851.09
P10916	P10916	MLRV_HUMAN	MYL2		9617.98		25670.8	49089
P10966;P10966-2;P10966-3;P10966-4;P10966-6;P10966-7;P10966-8;P10966-9	P10966;A6NJW9;P10966-2;P10966-3;P10966-4;P10966-6;P10966-7;P10966-8;P10966-9	CD8B_HUMAN	CD8B									8584.65							25168.2	16599.6		30102.5	23471
P11021	P11021	BIP_HUMAN	HSPA5	23656.8	611835	12019.8	633370	795155	1716280	1069865	234072	477280	414820	278978	668465	217590	588736	462376	2208660	498143	333036	1027480	561734
P11047	P11047	LAMC1_HUMAN	LAMC1	2385.42	5845.12	32011.8	46581.1	14772.1	21902.4	18504.2	165798	31252.2	30537.2		79119.1			28175.1	9725.97	10489.9		35999.1	14241
P11049;P11049-2	P11049;P11049-2;P11049-3	CD37_HUMAN	CD37	669.512	13405.9	17489.7	168385	450821	31136.9	201679		45794.2	43164.5		21475.8			2736.42	401816	459119		368045	210439
P11117	P11117	PPAL_HUMAN	ACP2		6182.38		75626.4	13061.5	20794.2	42936.8	13585.9	40064.7	24110.3		7459.05		10709.2		24219.7	54411.6	21331.9	38376.6	21956.2
P11137;P11137-3	P11137;P11137-2;P11137-4;P11137-3	MTAP2_HUMAN	MAP2		1938.9	6336.46		17052.4	2403.88	2179.86	17733		3426.98				37461.9				38888.9
P11142	P11142;P54652;P11142-2	HSP7C_HUMAN	HSPA8	20141.1	208411	16642.8	470905	1625770	2860620	734783	384926	940952	775999	3733395	3012615	3362635	1279855	1267665	2004620	1470770	790515	736581	522268
P11150	P11150	LIPC_HUMAN	LIPC	6617.86	29211		85191.7	46636.2
P11166	P11166	GTR1_HUMAN	SLC2A1	1688.69	705039		111239	1833310	20394.5	110303		10866	27029	5120650	182721000	10853750	45461550	27696200	188100	1394835	349452	180090	111647
P11169	P11169;Q8TDB8;Q8TDB8-2;Q8TDB8-3;Q8TDB8-4;Q8TDB8-5	GTR3_HUMAN	SLC2A3		154280	94307.3	84967	334908	835014	2955430	5524865	632434	406126		605660		214712	156226	633385	2101240	12173350	727277	359314
P11171-2	P11171;Q9H4G0;Q9Y2J2;P11171-2;P11171-7;P11171-3;P11171-4;P11171-5;P11171-6;Q9H4G0-2;Q9H4G0-3;Q9H4G0-4;Q9Y2J2-2;Q9Y2J2-3;Q9Y2J2-4	EPB41_HUMAN	EPB41	3121.72	136785	6172980	48949.6	1064480	46828.4	36749.7	601728	46583.1	54814.4	3602845	6749150	5732655	13032300	20092600	221086	128542	2679310	148960	191184
P11171-4	P11171-4	EPB41_HUMAN	EPB41		11524.6		3014.8	21880.9						173596	260751	442774	324630	578203	2960.81		48331.6
P11171-6	P11171-5;P11171-6	EPB41_HUMAN	EPB41																		36276.1
P11172	P11172;P11172-3	UMPS_HUMAN	UMPS		54483.6		16792.8	26916.4	50747.6	78206.6	67460	89500.5	92557.9	42264.8	80510.1		74751.2	59710	70704	173439	50420.4	72133.8	127486
P11177;P11177-2	P11177;P11177-2;P11177-3	ODPB_HUMAN	PDHB		5811.73		14745.7	63403.6	90336.8	79563.4	71720.4	125041	113226	6081148	72753.8		4977.72	1832.19	396085	77197.8	294742	254690	278068
P11182	P11182	ODB2_HUMAN	DBT				19291.5	18702.4	39652.3	39083.4	67354.9	59207.6	61020.3		54429.9		33475.9		182749	27180.8	93178	87239.3	74465.4
P11215;P11215-2	P11215;P11215-2	ITAM_HUMAN	ITGAM	3902.89	16363.6		16776	93230.9	7831.47	13688.1	25846.2	16623.2	16571.7		41166.9		29454.6	9283.03	516014	530636	207856	606478	513771
P11216	P06737;P11216;P11217;P06737-2;P11217-2	PYGB_HUMAN	PYGB	8617.26	60302.5	200918	166784	449489	1493015	645813	952564	1844665	1018765	37606.5	482825		75155.7	67034.3	587240	904796	3232423	921530	1646420
P11217	P11217;P11217-2	PYGM_HUMAN	PYGM	12402.7	17792.3		49917.4	9749.49	11280.2	4611.08	7595.5	34467.9	27215.9						9005.03	6969.77		14414	30183.2
P11226	P11226	MBL2_HUMAN	MBL2	118776	408547	127557	335561	114110					1997.28						17226.4	21537.4		5556.4
P11233	P11233	RALA_HUMAN	RALA		48238.1		40012.2	83356.9	117759	350735		177400	101975	165575	856470		892938	351671	391174	157070	31862.7	237274	198553
P11234;P11234-2	P11233;P11234;P11234-2;P11234-3	RALB_HUMAN	RALB	990321	50573.6		117093	309649	646418	1122880	73786.4	757453	556226	75736.1	654380		534974	467088	934694	493790	158998	481986	476964
P11274	P11274;P11274-2	BCR_HUMAN	BCR			54374.5	6450.25	14900.1	16543.8	12744.2	83368.1	26618.8	27861.8		12505.7	5515880	17815.5	1001.75	17598.8	26515.2	101530	23669.8	51087.1
P11277	P11277	SPTB1_HUMAN	SPTB					24077.1							73524.1		392324	312945	10077.3				6455.17
P11277-2	P11277;P11277-2;P11277-3	SPTB1_HUMAN	SPTB	3447.99	288982	46811.6	95623.8	2094530	164455	72545.8	238350	200154	219198	9743905	10557350	3046615	42618250	40198750	238134	133746	303216	411393	388335
P11279	P11279	LAMP1_HUMAN	LAMP1	16871.6	40201	5603410	63807.2	133909	194333	678388	558333	303695	408249		159274	210880	52144.9	31188.1	677870	1.24419e+06	1623690	691147	560602
P11308;P11308-1;P11308-3;P11308-5	P11308;P11308-1;P11308-3;P11308-5;P11308-6	ERG_HUMAN	ERG						1986.55														1447.62
P11309-2	P11309;P11309-2	PIM1_HUMAN	PIM1								6100.14						22715.7						25502.8
P11310;P11310-2	P11310;P11310-2	ACADM_HUMAN	ACADM		11525.4		32699.9	99611.2	118388	77950.8	25795.4	171938	187666		356667		25403.5	146044	311732	78090.4	202780	251290	309546
P11362-16	P11362;P11362-10;P11362-11;P11362-16;P11362-2;P11362-20;P11362-3;P11362-4;P11362-8;P11362-9	FGFR1_HUMAN	FGFR1			436851	155868	42422.8
P11362-21;P11362-7	P11362;P11362-10;P11362-11;P11362-12;P11362-13;P11362-14;P11362-16;P11362-18;P11362-19;P11362-2;P11362-20;P11362-21;P11362-3;P11362-4;P11362-5;P11362-6;P11362-7;P11362-8;P11362-9	FGFR1_HUMAN	FGFR1	5196.61		1087680	387848	37381.5					12100.4							16470.1			234671
P11387	P11387	TOP1_HUMAN	TOP1	10151.6	51603.1		91375.7	2479	12812.1	20381.8	112924		12567.8		36998.5		68192.3	28387.6	632718	140610	1282625	30521.2	146638
P11388;P11388-2;P11388-3;P11388-4	P11388;P11388-2;P11388-3;P11388-4	TOP2A_HUMAN	TOP2A		1373.8										8531.7				16778.9	12396	271614	5749.72	9887.14
P11413;P11413-2	P11413;P11413-2;P11413-3	G6PD_HUMAN	G6PD	3584.37	26271.9	92050.6	86762.5	250072	427740	117010	661850	253977	488681	946990	282066	529427	131720	813250	281462	208606	1.63409e+06	171988	478052
P11441	P11441	UBL4A_HUMAN	UBL4A	15707.4	12176.3	99813.3	15177.9	34977.8	43218.2	50656.9	337240	54855.3	48612.9	73925.2	134346	468384	497278	237740	36003.8	68231.4	251778	35944.2	41187.6
P11474	P11474	ERR1_HUMAN	ESRRA									244.321							12926	9002.76		6156.93	7545.11
P11498	P11498;P11498-2	PYC_HUMAN	PC						6415.62	5540.01		2087.79	2232.53		20281.2		24534.5	8799.62	8445.57	10998.8		9382.49	12128.4
P11586	P11586	C1TC_HUMAN	MTHFD1		26019		27607.3	98411.4	139800	125558	1245840	185706	154506	473637	373601	894518	702520	1548485	119769	312510	395702	237027	423063
P11597	P11597;P11597-2	CETP_HUMAN	CETP	24050.4	98227.3	14312.5	265697	117908	3859.86	3629.21		4033.44	13599.4				17301.4		6100.38	17680.8		1667.57	2942.68
P11678	P11678	PERE_HUMAN	EPX		12639.1		10838.7	7395.88	4800.68	40919.6	1140630	9717.58	9928.83	183657	2388200		933333	275292	119822	471228		81995.4	52805.8
P11717	P11717	MPRI_HUMAN	IGF2R	11934.2	10527	14798.4	22725.7		19064.7	3377.16		8243.12	6619.31		19654.4		15965	2516.26	35673.8	27299.2	533319	62810.8	45463.4
P11766	P11766	ADHX_HUMAN	ADH5		11977.3		37421.4	128338	391706	131643	2484395	368242	317182	173233	70062.4	177398	231520	388426	236104	372517	470070	352850	616894
P11802	P11802;P11802-2	CDK4_HUMAN	CDK4							13543										13822.6		17180.4	26819.2
P11836	P11836;P11836-2	CD20_HUMAN	MS4A1		8478.52		41019.9	37936.1	3936.79	10470.4			5429.17		141825		34418.1		151237	40229.7	983030	80291.4	57316.8
P11908;P11908-2	P11908;P21108;P11908-2	PRPS2_HUMAN	PRPS2				6862.87	25879.6	49828.1	35077.4	7904.29	44271	46473.9	20433.8	24138.8		38199.2	102810	34581.9	71231.6	10692.1	30944.3	91871.6
P11940	P11940;Q4VXU2;P11940-2;Q4VXU2-2	PABP1_HUMAN	PABPC1	54259.5	20115.1		27131.1	105823	171586	113190	281841	98265.1	106596	169089	293321	2928945	68194	326473	341844	351169	648384	225302	477170
P12004	P12004	PCNA_HUMAN	PCNA				191808	50821.8	5329.17	3286.5	40062.9	8030.21	11239.3		129880		32366.8		58794.5	129306	80846.6	111654	35286.8
P12035	P12035	K2C3_HUMAN	KRT3		1823960	103659		830544				277161				1804665	2.02963e+06			43374.7		16859.7
P12036	P12036;P12036-2	NFH_HUMAN	NEFH									19617.8
P12074	P12074	CX6A1_HUMAN	COX6A1							7456.6	17843.5	24081.5	31377.5		36660.2		11518.1		20495		144423	23780	13259.4
P12081	P12081;P49590;P12081-2;P12081-3;P12081-4;P49590-2	HARS1_HUMAN	HARS1	36445	29542.9		19782.5	41556.7	99549	53780.9	553273	46499.1	61518.5	138471	64686.8		19010.9	48112.8	130873	147511	309325	36271.2	106930
P12107;P12107-2;P12107-3;P12107-4	P12107;P12107-2;P12107-3;P12107-4	COBA1_HUMAN	COL11A1	3664.93		51531.1				2144.38	4918.13		2252.36				37707.3	1122.02				48510.8
P12109	P12109	CO6A1_HUMAN	COL6A1	5181.41	24308.9	19961.5	19707.7	31841.9	794.995			5119.4	5057.99		292221							2556.33	6843.81
P12110	P12110;P12110-2;P12110-3	CO6A2_HUMAN	COL6A2	2249.62	30446.2	19508.5	16302.9	39955.6		3166.25			1778.55		343800				5458.1			1947.78	1887.3
P12111	P12111;P12111-2;P12111-4	CO6A3_HUMAN	COL6A3	23228.9	354207	350113	94774.6	125529	25678.2	25159	52567.9	21858.2	26260		1005390		227024		25910.9	27693.1	73438.8	9393.94	14145.5
P12235	P12235	ADT1_HUMAN	SLC25A4					8570.67	3527.78	15544.2		7183.78	5738.47		33227.4		20383		102597	119187		41428.7	27972.2
P12236	P12235;P12236	ADT3_HUMAN	SLC25A6		30391.4		33224.3	109156	184009	529802		136308	111426		48537.2		31368.5	16258.4	1165233	1412054	142168	428850	324378
P12259	P12259	FA5_HUMAN	F5	145548	23088300	199340	25436200	11815000	483838	538406	293828	461856	453084				7335.56		216242	189572	1250292	356595	222031
P12268	P12268	IMDH2_HUMAN	IMPDH2	1475.29	18679.8		10700.4	21719.9	28652.6	17688.8		25225	20588		149672		126094	9516.98	79850.6	94623.9	110944	92342.7	150465
P12270	P12270;P12270-2	TPR_HUMAN	TPR	116653					17834.5		88532.6	8361.84	6798.94	220892	189280		25569.5	10472.4	59142.6	84081.1	1.60215e+06	112359	307330
P12273	P12273	PIP_HUMAN	PIP	2876.95	36273.9	72778.6	27323.9	35031.3	5077.94	16446	106326	2722.37	4342.73		19752.5	1163350	13627	9911.61	29514.9	17974.7	169050	13732.6	7523.85
P12277	P12277	KCRB_HUMAN	CKB		4503.51							2623.36	4591.37		633928		31285.5		8507.22	9178.72		6554.71	18855.5
P12314	P12314;P12314-2	FCGR1_HUMAN	FCGR1A		2000.07	15438.4		6441.9											27670.3	68007.2	500991	38290.5	30166
P12318;P12318-2	P12318;P12318-2	FCG2A_HUMAN	FCGR2A	6860.5	22339.8	202591	34029.5	42567.6	36613	78156	16293.1	36783.4	26514.6				23734.9		35623.8	52699.9	82233	43932.1	27758.7
P12429	P12429	ANXA3_HUMAN	ANXA3		11834.4		25774.5	75674.9	209105	96151.4	33433.6	76780.5	65638.2		115533		170121		62029.4	126446	39092.5	29225.5	19759.4
P12532	P12532;P12532-2	KCRU_HUMAN	CKMT1A		16506.2		105615	45329.9		125814			24176.8		671999		701499		93878.9			33987.1	41978.3
P12544;P12544-2	P12544;P12544-2	GRAA_HUMAN	GZMA						4848.38	12729	295832	4485.16	10316.4						1008451	353438	375046	68716.2	319748
P12644	P12644	BMP4_HUMAN	BMP4		8941.57		3572.1
P12694	P12694;P12694-2	ODBA_HUMAN	BCKDHA		6826.27			34871.8	11917.3	34124.2		13989.3	14244.5		83276.6		49775.9	16155.7	85749.6	19888.5		65704.3	97490.4
P12724	P12724	ECP_HUMAN	RNASE3		26435.4	19244.7			10195.3	22757.2	46775.6		4741.22	189760	1549550	1924285	90010.1	46865.5	129074	815434	1705380	29837.8	43100.4
P12755	P12755	SKI_HUMAN	SKI					8179.43	1089.4	1397.94	6110.05	2120.61	1637.99		10037.8				3626.57		14803.7	4246.23	6476.85
P12814	P12814	ACTN1_HUMAN	ACTN1				36530.1	57404.6	116164		47209.1	21951.7	48143.3						31276			18327.2	13937.3
P12814-3	P12814;P12814-2;P12814-3;P12814-4	ACTN1_HUMAN	ACTN1	14638.9	81047.4	39156.8	1650980	6390120	12380150	516898	1.08085e+06	3934235	9352905	404992	1162340		80785.1	60758.2	3458610	596392	1456476	3417130	2628920
P12821	P12821;P12821-2	ACE_HUMAN	ACE	5593.65	13086	7641.45	27381.3	44728		10536.2									2182.82			2580.9
P12829	P12829	MYL4_HUMAN	MYL4	8238.53	15433.8	368002	35508.8	42925.9	43959.8	12062.4		34953.9	91725.5	325304	601669	9680100	863455	982922	27297.2	13671.2		61704.7	54090.8
P12830	P12830;P12830-2	CADH1_HUMAN	CDH1	16003.8	210229	25954.4	264643	275734	4782.91	6872.22		7221.8	10460.9		164428		147750		7884.64	11039		19202.8	4404.42
P12882	P12882	MYH1_HUMAN	MYH1			8010.65
P12883	P12883;P13533	MYH7_HUMAN	MYH7	12204.4	19251.9	23076.3	12233	29367	1363.48	1830.68		2894.13	2322.78									8017.02	6077.18
P12931;P12931-2;P12931-3	P06241;P06241-3;P07947;P12931;P06241-2;P12931-2;P12931-3	SRC_HUMAN	SRC		38754.6	115027	77856	276902	425572	469117	422220	435962	344834		44256.8	35792200	29960.4	314180	191626	243494	909998	192238	211254
P12955	P12955;P12955-2	PEPD_HUMAN	PEPD	35229	33428.7	6292.45	29449.5	43066	67544.8	5860.09	13955.9	32523.6	30425.5	568156	136087	263765	74170.2	137965	61343.4	27767.6	26028.7	32089.2	30477.7
P12956	P12956;P12956-2	XRCC6_HUMAN	XRCC6	1686.42	8693.19			14432.9	22511.4	21249.4	187448	22613	39403.7		700542		261936	8964.81	1606835	929959	847332	891242	1257550
P13010	P13010	XRCC5_HUMAN	XRCC5		29511.9				20369.6	11820.4	47506.9	48979.9	36563.3		371615		209765	10301.2	1695720	928706	391786	1069520	1144015
P13051;P13051-2	P13051;P13051-2	UNG_HUMAN	UNG						1547.05			3708.15	7005.22		14357.5				19412.5	10187.6		14178.3	27255.8
P13073	P13073	COX41_HUMAN	COX4I1		51892.4		65810.8	171051	392524	989916	134060	562500	525936		51260.9		55514	26930.7	3650745	1576955	658105	1732655	1220675
P13196	P13196	HEM1_HUMAN	ALAS1																2745.27			2282.49	2695.89
P13224;P13224-2	P13224;P13224-2	GP1BB_HUMAN	GP1BB	4946.66	1613060	12005.7	1861740	4719080	4180170	15888050	277970	7062820	5359405		18175.8		17363.2		2280595	11184360	585580	5387450	2465295
P13284	P13284	GILT_HUMAN	IFI30			14469.9			4629.9		11977	11965.4							12838.5	8923.95	357846	9806.94	12052.8
P13473	P13473;P13473-2;P13473-3	LAMP2_HUMAN	LAMP2	8785.67	8507.47	733963	9045.31	6071.51	9224.82	19895.8	717291	11081.2	6187.1		7753.05		11915		48181.3	54519.2	611117	39190.9	28223.9
P13489	P13489	RINI_HUMAN	RNH1	8334.47	23585.6		77134.2	290587	428656	49120.8	901544	327316	219424	3703035	1192520	1563220	13179550	1527660	638212	191944	1.22352e+06	317130	162607
P13497	P13497;Q9Y6L7;P13497-2;P13497-5;P13497-6	BMP1_HUMAN	BMP1	5782.7	48416.8	120540	59555.2	55819.5	6688.94	3751.87	25462.8	5816.78	7188.92		50311				10992	13843		2832.41	2818.9
P13498	P13498	CY24A_HUMAN	CYBA					16372.6	2519.05	13057.6		3947.76	3441.38		11769.9		11663.3		163770	681660		202954	138123
P13501	P13501	CCL5_HUMAN	CCL5		71943.3	62736.6	16337	122931	292586	108340	4653860	109985	155483						428834	106124	617803	26323	105646
P13521	P13521	SCG2_HUMAN	SCG2		2002.11	35355.9	51255.9	57961		36229.2		63831.2	58286.4		97446		313632	161622		345939		160190	281314
P13591	P13591;P13591-1;P13591-3;P13591-4;P13591-5;P13591-6	NCAM1_HUMAN	NCAM1	22783.1	9868.92	403599	1993500	65242.6	3467.06	42952.8			5234.48		15135600	507659		835738	13682.6	28531		19314.8	11522.3
P13591-3	P13591-1;P13591-3;P13591-4	NCAM1_HUMAN	NCAM1			31058.9	43746.6															2538.84	2941.68
P13598	P13598	ICAM2_HUMAN	ICAM2	21354.7	44219.5	8081780	93551.3	213366	190884	623427	841053	246774	252446		19645.3		1853.67	2951.98	192946	582234	691063	226194	143011
P13611	P13611;P13611-2;P13611-3;P13611-4;P13611-5	CSPG2_HUMAN	VCAN	3498.02	21761.7	173579	254785	367607	4599.85	13982.2		152837	9326.33		31219.9		87070.3		45748.9	35708.8	303501	89765.5	49753.2
P13612	P13612	ITA4_HUMAN	ITGA4		29628.3	1315926	17778.8	23291.5		7792.55		2796.51	2574.97		14043.4				64626.1	49692.4	205518	70405.3	45913
P13631-3	P13631-3	RARG_HUMAN	RARG																			618.678
P13637;P13637-2;P13637-3	P13637;P13637-2;P13637-3	AT1A3_HUMAN	ATP1A3											525907	55085.6		7071.34					39861.9	34987
P13639	P13639	EF2_HUMAN	EEF2		43835.2	918002	25930.4	102297	126778	54633.9	83294.6	61195.2	73395.1	214982	155601	208387	93264.1	113000	813530	1155350	885741	279808	1184510
P13645	P13645	K1C10_HUMAN	KRT10	15927.7	2356360	518439	371685	3634190	41318.6	1395352	2951080	101581	76446.7	105576	2664510	89529950	2862320	54432.4	96160.7	3235880	4200515	297375	348886
P13646	P13646;P19012;Q99456;P13646-2;P13646-3;P19012-2	K1C13_HUMAN	KRT13		410162	1.1296e+06		42247.1		3011.31	18912.9	6982.24			380965	283127	6.19298e+07		38794.1	25544.3
P13647	P13647	K2C5_HUMAN	KRT5	4512.6	196333	61249.3	47871.8	191418	8878.35	134403	163390	9296.91	14834.2	146483	697258	6142355	209396	44834	24916.3	317501	288182	32860.8	32550.8
P13667	P13667	PDIA4_HUMAN	PDIA4	3703.47	17755		273811	152574	404972	169794	38438.7	597758	143238	79409.1	162978		141333	72959.9	727908	121114	101341	1539915	209246
P13671	P13671	CO6_HUMAN	C6	321715	1279210	97325.9	148876	144321	8818.22	3025.7	16866.2	6042.65	7057.6		180252	18020600	17218.4		29668.2	20266.8	2.5762e+06	6759.76	6987.84
P13674	P13674;P13674-2;P13674-3	P4HA1_HUMAN	P4HA1		22054.6		35651	34411.1	27985.5	46678.3	121517	50262.1	44474.9		65362.6		68186.3		66542.4	19407.8	90960.7	122608	64730.4
P13688-2	P06731;P13688;P31997;P13688-8;P13688-10;P13688-11;P13688-2;P13688-3;P13688-4;P13688-5;P13688-6;P13688-9;P06731-2	CEAM1_HUMAN	CEACAM1	3855.68		1356640	19735.7	36970.3		4381.99	7094.34				12963.8		126065	2409.82	21645.8	40025.3	142916	15749.9	11225.8
P13688-4	P13688-4	CEAM1_HUMAN	CEACAM1	970.788		147265
P13688-9	P13688-9	CEAM1_HUMAN	CEACAM1			40521.3
P13693	P13693;P13693-2;Q56UQ5	TCTP_HUMAN	TPT1					28701.2	120786	11957.8	45703.4	27447.2	29637.2	124204	23010.8		12079.5	15588.9	86894	32410.5	116927	16368	22473.2
P13716	P13716;P13716-2	HEM2_HUMAN	ALAD	6659.24	15550.5		35392.3	296844	305154	17049.4	91195.6	110528	466994	4191070	1548390	2977295	980390	7406970	101505	14766.6	100283	35747.5	273932
P13716-2	P13716-2	HEM2_HUMAN	ALAD															31667.1
P13726	P13726	TF_HUMAN	F3		2609.53		7582.18								16093.3		71840.3			12252.2
P13727	P13727;P13727-2	PRG2_HUMAN	PRG2	9645.85	14255.8	29283.2	587058	23298.8	1722.27	5264.32		2862.11		62703.2	142802		112419	113322	105906	133534		34088.1	37051.3
P13747	P13747	HLAE_HUMAN	HLA-E	2165.34	57781.7		53371.3	186225	188869	1252465	137537	328281	312410		61604.9		6886.44	8018.23	489650	560432	445062	359024	279984
P13765	P13765	DOB_HUMAN	HLA-DOB		14707.9					5893.75		2306.35			71699.9				64348.3	60797.8		51716.2	40082.8
P13796	P13796;P13796-2	PLSL_HUMAN	LCP1	113714	182861	79063.2	168477	391735	429884	53854.3	4655445	125572	126023	1012777	276248	4237910	229546	190790	6778915	969899	5304770	1763335	1228660
P13797	P13797;P13797-2;P13797-3	PLST_HUMAN	PLS3	1074.29	9935.16		15799.2	42140.2	69487.7	12435.9	811652	37231.6	34168.4	50062.9	21811.7		16718.8	14299	20225.3	16476.7		9888.35	7801.36
P13798	P13798	ACPH_HUMAN	APEH	4823.77	12561.2		112547	185986	115148	27215.5	37154.6	58173.9	34338	2683595	1064270	1628560	6233490	1557165	94369.9	85568.6	157089	603740	28416.5
P13804	P13804;P13804-2	ETFA_HUMAN	ETFA		16166.4		31125.8	91487.3	168356	91491.2	152240	190652	146464	11126.6	193391		10146.5	8010.45	407408	158932	1055691	193032	275067
P13807	P13807	GYS1_HUMAN	GYS1				14415.9	24477.1	53923.1	19807.5	213008	82347.9	75647.5	19373.8	30749.6		301382	82626.8	52683.3	53301.9		209848	182170
P13861;P13861-2	P13861;P13861-2	KAP2_HUMAN	PRKAR2A		3838.55		7067.24	9545.02	34030	7573.51	128526	22074.8	11346.5		39091.4		72715.9	4972.16	34104.2	20318.9	133969	80841	17225.9
P13928	P13928;P13928-2	ANXA8_HUMAN	ANXA8														74142.2
P13929	P13929;P13929-2;P13929-3	ENOB_HUMAN	ENO3		13300.6		15676.8	136233	6137.09	11473.8	59201.6	8011.56	7477.23		43130.9			9333.4	5363.55	18428.1		16534.5	11166.2
P13984	P13984	T2FB_HUMAN	GTF2F2	1637.07			17755.9	7108.01	13485.4	5883.8		30081.1			46132.1		28015.6		44098.4	26978.2	347592	106220	43287.7
P13987;P13987-2	P13987;P13987-2	CD59_HUMAN	CD59	13922	15468.9	149661	33994.9	124255	4542.88	32282.2		10151.7	7790.07	98650.4	3902640	101383	856228	388038	20315.8	43968.4	41945.6	25744.7	12951.7
P13994	P13994	YJU2B_HUMAN	YJU2B																5158			6531.9	7619.07
P13995	P13995;P13995-2	MTDC_HUMAN	MTHFD2				26445.3	15982.7	11381.5	22237		9652.52	7313.8		82830.7	3044350	236906		26652.2	39750.4	41254.5	15467.9	35941.6
P14136;P14136-2;P14136-3	P14136;P14136-3;P14136-2	GFAP_HUMAN	GFAP				12758.8
P14151;P14151-2	P14151;P14151-2	LYAM1_HUMAN	SELL	113340	91409.1	34227800	1586480	466321	30772	71412.8	251452	67085	31366.8			40392.9		8708200	82561.8	87575.6	3433090	88446.8	30089.9
P14174	P14174	MIF_HUMAN	MIF	26144	39564.1		138580	665080	1050315	525502	563327	346145	412087	3905845	757869	13314050	238704	308542	1427845	1906170	1.09378e+06	188205	304300
P14207	P14207	FOLR2_HUMAN	FOLR2	1901.57		37255.8	11715.6	39735.6	1251.11						21065.2				3496.71	12011.3		5220.69	6159.58
P14209	P14209;P14209-2	CD99_HUMAN	CD99	5760.51		24758.9	13729.7	24878.1	2644.45	5850.74	19966.6	11732	11617.1	28424.8	125595		22988.7	30680.9	4695.7	15295.2	67201.6	19049.7	14503.5
P14222	P14222	PERF_HUMAN	PRF1		13925.5			28116.1	12956.1	55022.9		18020.8	26442.1						1220100	2507765	187934	891179	1368260
P14314;P14314-2	P14314;P14314-2	GLU2B_HUMAN	PRKCSH	5010.62	9582.65	9502.44	781633	158433	298852	25477.1	960761	397494	264564	81448	463348		190734	91930	595104	35072.5	594864	643236	202878
P14316;P14316-2	P14316;P14316-2	IRF2_HUMAN	IRF2	815.254						2202.8									47873.2	48531.4	21319.6	5764.8	9897.1
[truncated: 8,093 more rows]

## Sheet: Legend
Dataset EV1 - Proteome profiles of pure plasma and isolated blood cell types across workflows
Complete protein group intensities for pure plasma samples measured with five workflows (Neat, PCA-N, SAX, Sera Sil 700, Non-magnetic) and for the pure platelet, erythrocyte, and PBMC proteomes measured with each workflow.
