# Supplementary material for: Pre-analytical drivers of bias in bead-enriched plasma proteomics
Source: EMBO Mol Med. 2025 Sep 12;17(11):3174–96. doi: 10.1038/s44321-025-00309-0 (PMC12603263; doi:10.1038/s44321-025-00309-0)
Supplement: Supplementary file 5 — Dataset EV2 [file 44321_2025_309_MOESM5_ESM.xlsx]

## Sheet: Dataset EV2
Sample	Leukozyten			Erythrozyten		Hämoglobin		Neutrophile Granulozyten			Eosinophile Granulozyten		Hämatokrit		MCV		MCH		MCHC		Thrombozyten			Normoblasten (maschinell)			RDW-CV		PDW		MPV		Neutrophile Granulozyten		Lymphozyten		Monozyten		Eosinophile Granulozyten			Basophile Granulozyten			Lymphozyten		Monozyten		Basophile Granulozyten
	[G/l]			[T/l]		[g/dl]		[G/l]			[G/l]		[l/l]		[fl]		[pg]		[g/dl]		[G/l]			[/100 Leu]			[%]		[fl]		[fl]		[%]		[%]		[%]		[%]			[%]			[G/l]		[G/l]		[G/l]
	EDTA			EDTA		EDTA		EDTA			EDTA		EDTA		EDTA		EDTA		EDTA		EDTA			EDTA			EDTA		EDTA		EDTA		EDTA		EDTA		EDTA		EDTA			EDTA			EDTA		EDTA		EDTA
	Bestdat	Z	Wert	Bestdat	Wert	Bestdat	Wert	Bestdat	Z	Wert	Bestdat	Wert	Bestdat	Wert	Bestdat	Wert	Bestdat	Wert	Bestdat	Wert	Bestdat	Z	Wert	Bestdat	Z	Wert	Bestdat	Wert	Bestdat	Wert	Bestdat	Wert	Bestdat	Wert	Bestdat	Wert	Bestdat	Wert	Bestdat	Z	Wert	Bestdat	Z	Wert	Bestdat	Wert	Bestdat	Wert	Bestdat
PBMCs	27.11.2024 17:41:10		3.03	27.11.2024 17:41:10	0.01			27.11.2024 17:41:10	<	0.1											27.11.2024 17:41:10		16	27.11.2024 17:41:10	<	0.1			27.11.2024 17:41:10	17	27.11.2024 17:41:10	13.6
Erythrocytes	23.01.2025 14:39:43		0.49	23.01.2025 14:39:43	8.96	23.01.2025 14:39:43	27.3						23.01.2025 14:39:43	0.855	23.01.2025 14:39:43	95.4	23.01.2025 14:39:43	30.5	23.01.2025 14:39:43	31.9	23.01.2025 14:39:43		3	23.01.2025 14:39:43	<	0.1	23.01.2025 14:39:43	12.4
Plasma	23.01.2025 14:38:41	<	0.01	23.01.2025 14:38:41	0.01								23.01.2025 14:38:41	0.001	23.01.2025 14:38:41	100					23.01.2025 14:38:41	<	1	23.01.2025 14:38:41	<	0.1
Platelets	23.01.2025 14:39:06		0.64	23.01.2025 14:39:06	0.08			23.01.2025 14:39:06	<	0.1			23.01.2025 14:39:06	0.003	23.01.2025 14:39:06	37.5					23.01.2025 14:39:06		18440	23.01.2025 14:39:06	<	0.1			23.01.2025 14:39:06	13	23.01.2025 14:39:06	11.5
whole blood	23.01.2025 13:01:46		7.2	23.01.2025 13:01:46	5.18	23.01.2025 13:01:46	15.6	23.01.2025 13:01:46		3.73	23.01.2025 13:01:46	0.24	23.01.2025 13:01:46	0.467	23.01.2025 13:01:46	90.2	23.01.2025 13:01:46	30.1	23.01.2025 13:01:46	33.4	23.01.2025 13:01:46		200	23.01.2025 13:01:46	<	0.1	23.01.2025 13:01:46	12.2	23.01.2025 13:01:46	16	23.01.2025 13:01:46	12.1	23.01.2025 13:01:46	52	23.01.2025 13:01:46	36	23.01.2025 13:01:46	8	23.01.2025 13:01:46		3	23.01.2025 13:01:46	<	1	23.01.2025 13:01:46	2.61	23.01.2025 13:01:46	0.57	23.01.2025 13:01:46
[truncated: 1 more columns]

## Sheet: Legend
Dataset EV 2 - Complete blood count data for source materials used in contamination experiments
Cell counts for whole blood, plasma, and isolated platelets, erythrocytes, and PBMCs, determined prior to spike-in contamination series.
