# Supplementary material for: Pre-analytical drivers of bias in bead-enriched plasma proteomics
Source: EMBO Mol Med. 2025 Sep 12;17(11):3174–96. doi: 10.1038/s44321-025-00309-0 (PMC12603263; doi:10.1038/s44321-025-00309-0)
Supplement: Supplementary file 6 — Dataset EV3 [file 44321_2025_309_MOESM6_ESM.xlsx]

## Sheet: Platelets
Protein name	Gene name	Protein IDs	Majority protein ID	Median Intensity Platelets [Log10]	Coefficient of Variation [%] Platelets	Number of Identified precursor	Median Intensity Plasma [Log10]	Ratio Platelets / Plasma
Actin, cytoplasmic 1	ACTB	P60709	P60709	8.65	2.31	56	4.6	11305.1
Profilin-1	PFN1	P07737	P07737	8.35	9.17	23	4.3	11279
Tropomyosin alpha-4 chain	TPM4	P67936	P67936	8.23	5.06	23
Talin-1	TLN1	Q9Y490	Q9Y490	8.15	1.51	227
Thrombospondin-1	THBS1	P07996	P07996	8.14	0.58	82	4.55	3907.23
Isoform 2 of Filamin-A	FLNA	P21333-2	P21333-2	8.11	2.89	220	3.74	23233.4
Glyceraldehyde-3-phosphate dehydrogenase	GAPDH	P04406	P04406	7.99	5.81	31	4.21	6149.43
Integrin alpha-IIb	ITGA2B	P08514	P08514	7.98	3.49	57
14-3-3 protein zeta/delta	YWHAZ	P63104	P63104	7.95	4.49	27	3.75	15861.5
Fermitin family homolog 3	FERMT3	Q86UX7;Q86UX7-2	Q86UX7	7.93	3.38	59
Myosin-9	MYH9	P35579	P35579	7.91	2	202
Isoform 3 of Alpha-actinin-1	ACTN1	P12814-3	P12814-3	7.89	3.8	111
Platelet basic protein	PPBP	P02775	P02775	7.89	9.27	14	4.65	1747.1
Isoform Smooth muscle of Myosin light polypeptide 6	MYL6	P60660-2	P60660-2	7.88	5.53	18
Ras-related protein Rap-1b	RAP1B	P61224	P61224	7.87	8.15	7
Tubulin alpha-1C chain	TUBA1C	Q9BQE3	Q9BQE3	7.85	8.62	11
Platelet factor 4	PF4	P02776	P02776	7.82	3.46	6	4.31	3178.9
Integrin beta-3	ITGB3	P05106	P05106	7.78	6.16	36	3.37	25565.5
Beta-actin-like protein 2	ACTBL2	Q562R1	Q562R1	7.77	12.18	10
Vinculin	VCL	P18206;P18206-2	P18206	7.77	3.96	108	3.93	6877.02
Transgelin-2	TAGLN2	P37802;P37802-2	P37802	7.74	2.91	28	3.38	22916.9
Isoform 2 of Tubulin alpha-4A chain	TUBA4A	P68366-2	P68366-2	7.72	4.44	44
Myosin regulatory light polypeptide 9	MYL9	P24844	P24844	7.7	4.92	18
Isoform 2 of Tropomyosin alpha-3 chain	TPM3	P06753-2	P06753-2	7.68	6.61	17
Isoform 2 of Platelet glycoprotein Ib beta chain	GP1BB	P13224-2	P13224-2	7.68	3.08	5
LIM and senescent cell antigen-like-containing domain protein 1	LIMS1	P48059	P48059	7.66	4.89	25
Pyruvate kinase PKM	PKM	P14618	P14618	7.6	4.8	62	3.86	5232.13
Tubulin beta chain	TUBB	P07437	P07437	7.58	4.43	45
Pleckstrin	PLEK	P08567	P08567	7.57	11.14	27
Adenylyl cyclase-associated protein 1	CAP1	Q01518	Q01518	7.53	9.91	43
Criteria
Higest abundant proteins
CV<20%
Difference of Platelet / plasma >1000-fold
≥2 peptides

## Sheet: Erythrocytes
Protein name	Gene name	Protein IDs	Majority protein ID	Median Intensity Erythrocytes [Log10]	Coefficient of Variation [%] Erythrocytes	Number of Identified precursor	Median Intensity Plasma [Log10]	Ratio Erythrocytes / Plasma
Hemoglobin subunit beta	HBB	P68871	P68871	10.73	12.26	46	6.41	20989.8
Hemoglobin subunit alpha	HBA1	P69905	P69905	10.67	6.25	27	6.12	35507.3
Hemoglobin subunit delta	HBD	P02042	P02042	9.76	5.02	22	4.95	64734.6
Hemoglobin subunit gamma-2	HBG2	P69892	P69892	9.46	18.18	28	4.66	63334.9
Carbonic anhydrase 1	CA1	P00915	P00915	9.3	8.85	32	4.41	77282.3
Band 3 anion transport protein	SLC4A1	P02730	P02730	8.98	16.89	42	3.81	150642
Catalase	CAT	P04040	P04040	8.94	6.62	36	4.19	56075.4
Peroxiredoxin-2	PRDX2	P32119	P32119	8.92	8.57	19	4.14	59653.8
Bisphosphoglycerate mutase	BPGM	P07738	P07738	8.82	12.39	17
Glyceraldehyde-3-phosphate dehydrogenase	GAPDH	P04406	P04406	8.69	15.18	17	4.19	31497.8
Carbonic anhydrase 2	CA2	P00918	P00918	8.65	14.18	22	4.39	18391
Hemoglobin subunit gamma-1	HBG1	P69891	P69891	8.61	5.29	4	3.64	94672.4
Superoxide dismutase [Cu-Zn]	SOD1	P00441	P00441	8.57	8.49	4
Isoform 4 of Methanethiol oxidase	SELENBP1	Q13228-4	Q13228-4	8.56	13.73	34	4.23	21421.6
Peroxiredoxin-6	PRDX6	P30041	P30041	8.48	13.39	16	3.78	49947.7
Isoform Er5 of Ankyrin-1	ANK1	P16157-3	P16157-3	8.48	11.69	107
Spectrin alpha chain, erythrocytic 1	SPTA1	P02549	P02549	8.45	10.73	161	5.14	2038.09
Isoform Long of Protein 4.2	EPB42	P16452-2	P16452-2	8.42	8.3	32
Tropomyosin alpha-4 chain	TPM4	P67936	P67936	8.4	15.89	3
Actin, cytoplasmic 1	ACTB	P60709	P60709	8.4	12.74	28	4.61	6110.79
Adenylate kinase isoenzyme 1	AK1	P00568	P00568	8.37	11.52	16
Isoform 2 of Spectrin beta chain, erythrocytic	SPTB	P11277-2	P11277-2	8.35	14.28	150	4.91	2758.64
Peptidyl-prolyl cis-trans isomerase A	PPIA	P62937	P62937	8.33	7.99	13	3.6	54308.6
GTP-binding nuclear protein Ran	RAN	P62826	P62826	8.28	8.21	7
Fructose-bisphosphate aldolase A	ALDOA	P04075	P04075	8.22	15.19	21	4.2	10540
Dematin	DMTN	Q08495	Q08495	8.21	9.82	18
Triosephosphate isomerase	TPI1	P60174;P60174-3	P60174	8.2	11.37	17	3.45	56089.7
Isoform 2 of Tropomyosin alpha-3 chain	TPM3	P06753-2	P06753-2	8.18	11.9	7
Phosphoglycerate kinase 1	PGK1	P00558	P00558	8.17	8.02	25
Low molecular weight phosphotyrosine protein phosphatase	ACP1	P24666	P24666	8.17	11.73	4
Criteria
Higest abundant proteins
CV<20%
Difference of Erythrocyte / plasma >1000-fold
≥2 peptides

## Sheet: PBMCs
Protein name	Gene name	Protein IDs	Majority protein ID	Median Intensity PBMCs [Log10]	Coefficient of Variation [%] PBMCs	Number of Identified precursor	Median Intensity Plasma [Log10]	Ratio PBMCs / Plasma
Histone H4	H4C1	P62805	P62805	9.66	22.13	23
Histone H2A.Z	H2AZ1;H2AZ2	P0C0S5;Q71UI9	P0C0S5	9.17	26.83	7
Histone H2B type 1-B	H2BC3	P33778	P33778	8.91	24.97	13
Histone H2B type 1-M	H2BC14	Q99879	Q99879	8.11	19.87	4
Ras-related protein Rap-1b	RAP1B	P61224	P61224	7.79	32.44	7
Isoform 2 of Core histone macro-H2A.1	MACROH2A1	O75367-1;O75367-3	O75367-1	7.75	31.94	27
ATP synthase subunit alpha, mitochondrial	ATP5F1A	P25705	P25705	7.68	24.32	35
ADP/ATP translocase 2	SLC25A5	P05141	P05141	7.66	34.44	21
Ras-related protein Rap-1A	RAP1A	P62834	P62834	7.64	26.69	17
Lamin-B1	LMNB1	P20700	P20700	7.57	34.79	48
ATP synthase subunit beta, mitochondrial	ATP5F1B	P06576	P06576	7.52	26.4	43
10 kDa heat shock protein, mitochondrial	HSPE1	P61604	P61604	7.45	33.98	6	4.32	1370.14
Voltage-dependent anion-selective channel protein 3	VDAC3	Q9Y277	Q9Y277	7.42	34.13	22
Prohibitin 1	PHB1	P35232	P35232	7.37	24.28	20
Voltage-dependent anion-selective channel protein 1	VDAC1	P21796	P21796	7.36	25.89	20
Cytochrome c oxidase subunit 6C	COX6C	P09669	P09669	7.35	31.04	3
Malate dehydrogenase, mitochondrial	MDH2	P40926	P40926	7.3	26.8	26
Cytochrome c oxidase subunit 4 isoform 1, mitochondrial	COX4I1	P13073	P13073	7.3	31.55	13
Histone H1.3	H1-3	P16402	P16402	7.29	11.33	6
Guanine nucleotide-binding protein G(i) subunit alpha-2	GNAI2	P04899	P04899	7.28	34.99	24
Ubiquitin-40S ribosomal protein S27a	RPS27A	P62979	P62979	7.22	34.92	7
Cytochrome c oxidase subunit 7A2, mitochondrial	COX7A2	P14406	P14406	7.2	21.71	5
Thioredoxin-dependent peroxide reductase, mitochondrial	PRDX3	P30048;P30048-2	P30048	7.18	21.19	9
Lysozyme C	LYZ	P61626	P61626	7.17	30.47	6	4.92	177.64
Adipocyte plasma membrane-associated protein	APMAP	Q9HDC9	Q9HDC9	7.14	26.83	22	4.79	223.36
Translocon-associated protein subunit alpha	SSR1	P43307	P43307	7.14	15.56	10	4.54	404.38
Endoplasmin	HSP90B1	P14625	P14625	7.14	33.28	46	4.25	779.31
Cytochrome c oxidase subunit NDUFA4	NDUFA4	O00483	O00483	7.14	31.13	4
ATP synthase subunit O, mitochondrial	ATP5PO	P48047	P48047	7.13	26.6	9
Isocitrate dehydrogenase [NADP], mitochondrial	IDH2	P48735	P48735	7.13	27.22	29
Criteria
Higest abundant proteins
CV<35%
Difference of Erythrocyte / plasma >100-fold
≥2 peptides

## Sheet: Legend
Dataset EV3 - Workflow-independent quality marker panels for cellular contamination
Top 30 protein markers each for platelets, erythrocytes, and PBMCs, identified from neat plasma spike-in experiments. Includes fold-change enrichment, abundance, and reproducibility statistics. Suitable for contamination assessment across workflows and instruments.
