# Supplementary material for: Pre-analytical drivers of bias in bead-enriched plasma proteomics
Source: EMBO Mol Med. 2025 Sep 12;17(11):3174–96. doi: 10.1038/s44321-025-00309-0 (PMC12603263; doi:10.1038/s44321-025-00309-0)
Supplement: Supplementary file 7 — Dataset EV4 [file 44321_2025_309_MOESM7_ESM.xlsx]

## Sheet: Neat, Platelets
Protein name	Gene name	Protein IDs	Majority protein ID	Median Intensity Platelets [Log10]	Coefficient of Variation [%] Platelets	Number of Identified Precursors	Median Intensity Plasma [Log10]	Ratio Platelets / Plasma
Actin, cytoplasmic 1	ACTB	P60709	P60709	8.65	2.31	56	4.6	11305.1
Profilin-1	PFN1	P07737	P07737	8.35	9.17	22	4.3	11279
Tropomyosin alpha-4 chain	TPM4	P67936	P67936	8.23	5.06	22
Talin-1	TLN1	Q9Y490	Q9Y490	8.15	1.51	226
Thrombospondin-1	THBS1	P07996	P07996	8.14	0.58	82	4.55	3907.23
Isoform 2 of Filamin-A	FLNA	P21333-2	P21333-2	8.11	2.89	220	3.74	23233.4
Glyceraldehyde-3-phosphate dehydrogenase	GAPDH	P04406	P04406	7.99	5.81	30	4.21	6149.43
Integrin alpha-IIb	ITGA2B	P08514	P08514	7.98	3.49	57
14-3-3 protein zeta/delta	YWHAZ	P63104	P63104	7.95	4.49	26	3.75	15861.5
Fermitin family homolog 3	FERMT3	Q86UX7;Q86UX7-2	Q86UX7	7.93	3.38	59
Myosin-9	MYH9	P35579	P35579	7.91	2	202
Isoform 3 of Alpha-actinin-1	ACTN1	P12814-3	P12814-3	7.89	3.8	110
Platelet basic protein	PPBP	P02775	P02775	7.89	9.27	14	4.65	1747.1
Isoform Smooth muscle of Myosin light polypeptide 6	MYL6	P60660-2	P60660-2	7.88	5.53	18
Ras-related protein Rap-1b	RAP1B	P61224	P61224	7.87	8.15	7
Tubulin alpha-1C chain	TUBA1C	Q9BQE3	Q9BQE3	7.85	8.62	11
Platelet factor 4	PF4	P02776	P02776	7.82	3.46	6	4.31	3178.9
Integrin beta-3	ITGB3	P05106	P05106	7.78	6.16	36	3.37	25565.5
Beta-actin-like protein 2	ACTBL2	Q562R1	Q562R1	7.77	12.18	10
Vinculin	VCL	P18206;P18206-2	P18206	7.77	3.96	108	3.93	6877.02
Transgelin-2	TAGLN2	P37802;P37802-2	P37802	7.74	2.91	28	3.38	22916.9
Isoform 2 of Tubulin alpha-4A chain	TUBA4A	P68366-2	P68366-2	7.72	4.44	44
Myosin regulatory light polypeptide 9	MYL9	P24844	P24844	7.7	4.92	18
Isoform 2 of Tropomyosin alpha-3 chain	TPM3	P06753-2	P06753-2	7.68	6.61	17
Isoform 2 of Platelet glycoprotein Ib beta chain	GP1BB	P13224-2	P13224-2	7.68	3.08	5
LIM and senescent cell antigen-like-containing domain protein 1	LIMS1	P48059	P48059	7.66	4.89	24
Pyruvate kinase PKM	PKM	P14618	P14618	7.6	4.8	62	3.86	5232.13
Tubulin beta chain	TUBB	P07437	P07437	7.58	4.43	45
Pleckstrin	PLEK	P08567	P08567	7.57	11.14	26
Adenylyl cyclase-associated protein 1	CAP1	Q01518	Q01518	7.53	9.91	43
Criteria
Higest abundant proteins
CV<20%
Difference of Platelet / plasma >1000-fold
≥2 peptides

## Sheet: Neat, Erythrocytes
Protein name	Gene name	Protein IDs	Majority protein ID	Median Intensity Erythrocytes [Log10]	Coefficient of Variation [%] Erythrocytes	Number of Identified Precursors	Median Intensity Plasma [Log10]	Ratio Erythrocytes / Plasma
Hemoglobin subunit beta	HBB	P68871	P68871	10.73	12.26	46	6.41	20989.8
Hemoglobin subunit alpha	HBA1	P69905	P69905	10.67	6.25	26	6.12	35507.3
Hemoglobin subunit delta	HBD	P02042	P02042	9.76	5.02	22	4.95	64734.6
Hemoglobin subunit gamma-2	HBG2	P69892	P69892	9.46	18.18	28	4.66	63334.9
Carbonic anhydrase 1	CA1	P00915	P00915	9.3	8.85	32	4.41	77282.3
Band 3 anion transport protein	SLC4A1	P02730	P02730	8.98	16.89	42	3.81	150642
Catalase	CAT	P04040	P04040	8.94	6.62	36	4.19	56075.4
Peroxiredoxin-2	PRDX2	P32119	P32119	8.92	8.57	19	4.14	59653.8
Bisphosphoglycerate mutase	BPGM	P07738	P07738	8.82	12.39	17
Glyceraldehyde-3-phosphate dehydrogenase	GAPDH	P04406	P04406	8.69	15.18	16	4.19	31497.8
Carbonic anhydrase 2	CA2	P00918	P00918	8.65	14.18	22	4.39	18391
Hemoglobin subunit gamma-1	HBG1	P69891	P69891	8.61	5.29	4	3.64	94672.4
Superoxide dismutase [Cu-Zn]	SOD1	P00441	P00441	8.57	8.49	4
Isoform 4 of Methanethiol oxidase	SELENBP1	Q13228-4	Q13228-4	8.56	13.73	34	4.23	21421.6
Peroxiredoxin-6	PRDX6	P30041	P30041	8.48	13.39	16	3.78	49947.7
Isoform Er5 of Ankyrin-1	ANK1	P16157-3	P16157-3	8.48	11.69	106
Spectrin alpha chain, erythrocytic 1	SPTA1	P02549	P02549	8.45	10.73	160	5.14	2038.09
Isoform Long of Protein 4.2	EPB42	P16452-2	P16452-2	8.42	8.3	32
Tropomyosin alpha-4 chain	TPM4	P67936	P67936	8.4	15.89	2
Actin, cytoplasmic 1	ACTB	P60709	P60709	8.4	12.74	28	4.61	6110.79
Adenylate kinase isoenzyme 1	AK1	P00568	P00568	8.37	11.52	16
Isoform 2 of Spectrin beta chain, erythrocytic	SPTB	P11277-2	P11277-2	8.35	14.28	150	4.91	2758.64
Peptidyl-prolyl cis-trans isomerase A	PPIA	P62937	P62937	8.33	7.99	13	3.6	54308.6
GTP-binding nuclear protein Ran	RAN	P62826	P62826	8.28	8.21	7
Fructose-bisphosphate aldolase A	ALDOA	P04075	P04075	8.22	15.19	21	4.2	10540
Dematin	DMTN	Q08495	Q08495	8.21	9.82	18
Triosephosphate isomerase	TPI1	P60174;P60174-3	P60174	8.2	11.37	17	3.45	56089.7
Isoform 2 of Tropomyosin alpha-3 chain	TPM3	P06753-2	P06753-2	8.18	11.9	7
Phosphoglycerate kinase 1	PGK1	P00558	P00558	8.17	8.02	25
Low molecular weight phosphotyrosine protein phosphatase	ACP1	P24666	P24666	8.17	11.73	4
Criteria
Higest abundant proteins
CV<20%
Difference of Platelet / plasma >1000-fold
≥2 peptides

## Sheet: Neat, PBMCs
Protein name	Gene name	Protein IDs	Majority protein ID	Median Intensity PBMC [Log10]	Coefficient of Variation [%] PBMC	Number of Identified Precursors	Median Intensity Plasma [Log10]	Ratio PBMC / Plasma
Histone H4	H4C1	P62805	P62805	9.66	22.13	23
Histone H2A.Z	H2AZ1;H2AZ2	P0C0S5;Q71UI9	P0C0S5	9.17	26.83	7
Histone H2B type 1-B	H2BC3	P33778	P33778	8.91	24.97	13
Histone H2B type 1-M	H2BC14	Q99879	Q99879	8.11	19.87	4
Ras-related protein Rap-1b	RAP1B	P61224	P61224	7.79	32.44	7
Isoform 2 of Core histone macro-H2A.1	MACROH2A1	O75367-1;O75367-3	O75367-1	7.75	31.94	27
ATP synthase subunit alpha, mitochondrial	ATP5F1A	P25705	P25705	7.68	24.32	35
ADP/ATP translocase 2	SLC25A5	P05141	P05141	7.66	34.44	20
Ras-related protein Rap-1A	RAP1A	P62834	P62834	7.64	26.69	16
Lamin-B1	LMNB1	P20700	P20700	7.57	34.79	48
ATP synthase subunit beta, mitochondrial	ATP5F1B	P06576	P06576	7.52	26.4	42
10 kDa heat shock protein, mitochondrial	HSPE1	P61604	P61604	7.45	33.98	6	4.32	1370.14
Voltage-dependent anion-selective channel protein 3	VDAC3	Q9Y277	Q9Y277	7.42	34.13	22
Prohibitin 1	PHB1	P35232	P35232	7.37	24.28	20
Voltage-dependent anion-selective channel protein 1	VDAC1	P21796	P21796	7.36	25.89	20
Cytochrome c oxidase subunit 6C	COX6C	P09669	P09669	7.35	31.04	3
Malate dehydrogenase, mitochondrial	MDH2	P40926	P40926	7.3	26.8	26
Cytochrome c oxidase subunit 4 isoform 1, mitochondrial	COX4I1	P13073	P13073	7.3	31.55	13
Histone H1.3	H1-3	P16402	P16402	7.29	11.33	6
Guanine nucleotide-binding protein G(i) subunit alpha-2	GNAI2	P04899	P04899	7.28	34.99	24
Ubiquitin-40S ribosomal protein S27a	RPS27A	P62979	P62979	7.22	34.92	7
Cytochrome c oxidase subunit 7A2, mitochondrial	COX7A2	P14406	P14406	7.2	21.71	5
Thioredoxin-dependent peroxide reductase, mitochondrial	PRDX3	P30048;P30048-2	P30048	7.18	21.19	9
Lysozyme C	LYZ	P61626	P61626	7.17	30.47	6	4.92	177.64
Adipocyte plasma membrane-associated protein	APMAP	Q9HDC9	Q9HDC9	7.14	26.83	22	4.79	223.36
Translocon-associated protein subunit alpha	SSR1	P43307	P43307	7.14	15.56	10	4.54	404.38
Endoplasmin	HSP90B1	P14625	P14625	7.14	33.28	46	4.25	779.31
Cytochrome c oxidase subunit NDUFA4	NDUFA4	O00483	O00483	7.14	31.13	4
ATP synthase subunit O, mitochondrial	ATP5PO	P48047	P48047	7.13	26.6	9
Isocitrate dehydrogenase [NADP], mitochondrial	IDH2	P48735	P48735	7.13	27.22	29
Criteria
Higest abundant proteins
CV<35%
Difference of Platelet / plasma >100-fold
≥2 peptides

## Sheet: PCA-N, Platelets
Protein name	Gene name	Protein IDs	Majority protein ID	Median Intensity Platelets [Log10]	Coefficient of Variation [%] Platelets	Number of Identified Precursors	Median Intensity Plasma [Log10]	Ratio Platelets / Plasma
Zyxin	ZYX	Q15942	Q15942	8.56	5.47	39	4.85	5171.74
Actin, cytoplasmic 1	ACTB	P60709	P60709	8.38	8.92	42	4.7	4787.44
Histone H1.4	H1-4	P10412	P10412	8.15	9.52	6	4.99	1458.76
SH3 domain-binding glutamic acid-rich-like protein 3	SH3BGRL3	Q9H299	Q9H299	8.15	9.8	12	4.28	7269.36
Isoform 5 of Caldesmon	CALD1	Q05682-5	Q05682-5	8.13	11.93	38	4.55	3819.54
Caveolae-associated protein 2	CAVIN2	O95810	O95810	8.06	6.76	29	4.94	1321.56
Cysteine and glycine-rich protein 1	CSRP1	P21291	P21291	7.98	12.61	12
Neurogranin	NRGN	Q92686	Q92686	7.96	7.15	5	4.26	5031.95
Adapter SH3BGRL	SH3BGRL	O75368	O75368	7.89	8.83	14	4.65	1737.41
Leucine-rich repeat-containing protein 59	LRRC59	Q96AG4	Q96AG4	7.88	8.67	10
SH3 domain-binding glutamic acid-rich-like protein 2	SH3BGRL2	Q9UJC5	Q9UJC5	7.84	8.54	10	4.07	5790.42
PDZ and LIM domain protein 7	PDLIM7	Q9NR12	Q9NR12	7.77	10.62	14
Vesicle-associated membrane protein-associated protein A	VAPA	Q9P0L0	Q9P0L0	7.72	8.65	13	3.59	13548.7
LIM and senescent cell antigen-like-containing domain protein 1	LIMS1	P48059	P48059	7.7	5.69	16
Beta-actin-like protein 2	ACTBL2	Q562R1	Q562R1	7.59	16.48	4	3.61	9556.56
Poly(rC)-binding protein 1	PCBP1	Q15365	Q15365	7.58	19.52	13
Thrombospondin-1	THBS1	P07996	P07996	7.55	19.41	60	4.46	1223.99
Platelet factor 4 variant	PF4V1	P10720	P10720	7.55	17.17	4	4.36	1566.5
Tubulin alpha-1C chain	TUBA1C	Q9BQE3	Q9BQE3	7.55	10.97	8	4.48	1144.43
Nexilin	NEXN	Q0ZGT2	Q0ZGT2	7.54	6.62	34
Calumenin	CALU	O43852;O43852-3	O43852	7.54	8.69	13
WAS/WASL-interacting protein family member 1	WIPF1	O43516;O43516-3	O43516	7.51	16.22	19
Vasodilator-stimulated phosphoprotein	VASP	P50552	P50552	7.5	8.09	30	3.78	5262.28
Mesencephalic astrocyte-derived neurotrophic factor	MANF	P55145	P55145	7.47	11.19	16	4.08	2325.09
Isoform 3 of Poly(rC)-binding protein 2	PCBP2	Q15366-3	Q15366-3	7.45	11.69	10
Small ubiquitin-related modifier 2	SUMO2	P61956	P61956	7.44	9.42	2	3.92	3177.42
PDZ and LIM domain protein 1	PDLIM1	O00151	O00151	7.43	8.87	22
Histone H1.5	H1-5	P16401	P16401	7.41	14.69	6	4.28	1346.08
Isoform FYB-130 of FYN-binding protein 1	FYB1	O15117-2	O15117-2	7.37	5.06	32	3.46	8079.42
Ubiquitin-fold modifier 1	UFM1	P61960	P61960	7.36	6.94	6
Criteria
Higest abundant proteins
CV<20%
Difference of Platelet / plasma >1000-fold
≥2 peptides

## Sheet: PCA-N, Erythrocytes
Protein name	Gene name	Protein IDs	Majority protein ID	Median Intensity Erythrocytes [Log10]	Coefficient of Variation [%] Erythrocytes	Number of Identified Precursors	Median Intensity Plasma [Log10]	Ratio Erythrocytes / Plasma
Ubiquitin-40S ribosomal protein S27a	RPS27A	P62979	P62979	10	41.56	20	5.53	30217
Alpha-synuclein	SNCA	P37840;P37840-2	P37840	9.64	30.51	26	5	43480.5
Glutaredoxin-1	GLRX	P35754	P35754	9.33	35.29	14
Thioredoxin	TXN	P10599	P10599	9.28	42.97	21	4.97	20770.4
Gamma-glutamylcyclotransferase	GGCT	O75223	O75223	8.51	40.75	14
SH3 domain-binding glutamic acid-rich-like protein 3	SH3BGRL3	Q9H299	Q9H299	8.49	43.77	11	4.25	18192.4
Isoform 6 of Calpastatin	CAST	P20810-6	P20810-6	8.42	38.43	32	4.18	12304
2-iminobutanoate/2-iminopropanoate deaminase	RIDA	P52758	P52758	8.36	43.55	11	4.5	7521.97
SH3 domain-binding glutamic acid-rich-like protein 2	SH3BGRL2	Q9UJC5	Q9UJC5	8.25	40.69	10
28 kDa heat- and acid-stable phosphoprotein	PDAP1	Q13442	Q13442	7.88	43.93	8
Leucine-rich repeat-containing protein 20	LRRC20	Q8TCA0	Q8TCA0	7.83	43.89	10
Macrophage migration inhibitory factor	MIF	P14174	P14174	7.67	32.35	3
Calcium-regulated heat-stable protein 1	CARHSP1	Q9Y2V2	Q9Y2V2	7.62	42.75	4
Ubiquitin-fold modifier 1	UFM1	P61960	P61960	7.61	41.1	5
Alpha-endosulfine	ENSA	O43768;O43768-3	O43768	7.58	43.18	10
PEST proteolytic signal-containing nuclear protein	PCNP	Q8WW12	Q8WW12	7.56	42.34	13
NEDD8	NEDD8	Q15843	Q15843	7.55	44.23	2
D-dopachrome decarboxylase	DDT	P30046	P30046	7.51	32.64	2
Isoform 2 of CB1 cannabinoid receptor-interacting protein 1	CNRIP1	Q96F85-2	Q96F85-2	7.45	44.61	4
Ubiquilin-1	UBQLN1	Q9UMX0	Q9UMX0	7.43	44.22	4
Histone H1.5	H1-5	P16401	P16401	7.43	43.02	3	4.39	1103.3
Eukaryotic translation initiation factor 4E-binding protein 1	EIF4EBP1	Q13541	Q13541	7.41	29.21	6
Y-box-binding protein 3	YBX3	P16989	P16989	7.39	41.34	6
D-aminoacyl-tRNA deacylase 1	DTD1	Q8TEA8	Q8TEA8	7.36	43.74	6
Protein CDV3 homolog	CDV3	Q9UKY7	Q9UKY7	7.33	30.92	6
Stathmin	STMN1	P16949	P16949	7.32	31.98	6
Eukaryotic translation initiation factor 3 subunit B	EIF3B	P55884;P55884-2	P55884	7.32	43.97	2
Phosphoglycerate kinase 1	PGK1	P00558	P00558	7.27	37.43	12
Zinc finger protein 428	ZNF428	Q96B54	Q96B54	7.24	42.81	4
Cofilin-1	CFL1	P23528	P23528	7.24	25.32	7
Criteria
Higest abundant proteins
CV<45%
Difference of Platelet / plasma >1000-fold
≥2 peptides

## Sheet: PCA-N, PBMCs
Protein name	Gene name	Protein IDs	Majority protein ID	Median Intensity PBMC [Log10]	Coefficient of Variation [%] PBMC	Number of Identified Precursors	Median Intensity Plasma [Log10]	Ratio PBMC / Plasma
Platelet basic protein	PPBP	P02775	P02775	8.72	43.74	21	6.52	154.05
Hemoglobin subunit beta	HBB	P68871	P68871	8.22	23.68	22	5.6	424.43
Activated RNA polymerase II transcriptional coactivator p15	SUB1	P53999	P53999	8.11	49.6	12
SH3 domain-binding glutamic acid-rich-like protein 3	SH3BGRL3	Q9H299	Q9H299	7.95	48.73	13	4.24	5473.39
Glyceraldehyde-3-phosphate dehydrogenase	GAPDH	P04406	P04406	7.78	38.24	24	4.93	731.76
Isoform 3 of Poly(rC)-binding protein 2	PCBP2	Q15366-3	Q15366-3	7.39	45.88	10
SH3 domain-binding glutamic acid-rich-like protein 2	SH3BGRL2	Q9UJC5	Q9UJC5	7.36	48.67	10
Poly(rC)-binding protein 1	PCBP1	Q15365	Q15365	7.34	47.34	12
Latent-transforming growth factor beta-binding protein 1	LTBP1	Q14766	Q14766	7.3	47.09	37	4.8	334.67
Talin-1	TLN1	Q9Y490	Q9Y490	7.22	38.87	107	3.87	2325.41
RNA-binding protein 14	RBM14	Q96PK6	Q96PK6	7.11	34.43	13
Ribonuclease T2	RNASET2	O00584	O00584	7.11	49.19	8	4.83	200.07
Transmembrane protein 40	TMEM40	Q8WWA1;Q8WWA1-2	Q8WWA1	7.1	45.97	6
Plastin-2	LCP1	P13796	P13796	7.07	7.27	32
Superoxide dismutase [Cu-Zn]	SOD1	P00441	P00441	7.06	43.74	6	4.8	191.96
Fatty acid-binding protein 5	FABP5	Q01469	Q01469	7.05	48.55	12	4.68	252.05
Profilin-1	PFN1	P07737	P07737	7.05	2.21	12
Thrombospondin-1	THBS1	P07996	P07996	7.02	7.21	35	4.83	154.8
Tubulin beta chain	TUBB	P07437	P07437	6.97	43.63	22
Protein canopy homolog 3	CNPY3	Q9BT09	Q9BT09	6.96	46.49	7
Complement component 1 Q subcomponent-binding protein, mitochondrial	C1QBP	Q07021	Q07021	6.9	36.47	8
Vimentin	VIM	P08670	P08670	6.8	7.14	31
Rho GTPase-activating protein 15	ARHGAP15	Q53QZ3	Q53QZ3	6.77	48.13	3
Pyruvate kinase PKM	PKM	P14618	P14618	6.76	8.15	23	4.34	217.63
Protein CDV3 homolog	CDV3	Q9UKY7	Q9UKY7	6.75	46.96	9
Myosin-9	MYH9	P35579	P35579	6.71	20.6	80
Jupiter microtubule associated homolog 1	JPT1	Q9UK76	Q9UK76	6.7	27.68	4
Proteasome activator complex subunit 1	PSME1	Q06323	Q06323	6.69	38.84	10
DNA topoisomerase 1	TOP1	P11387	P11387	6.68	40.8	5
Phosphoglycerate kinase 1	PGK1	P00558	P00558	6.61	30.83	8
Criteria
Higest abundant proteins
CV<50%
Difference of Platelet / plasma >100-fold
≥2 peptides

## Sheet: SAX, Platelets
Protein name	Gene name	Protein IDs	Majority protein ID	Median Intensity Platelets [Log10]	Coefficient of Variation [%] Platelets	Number of Identified Precursors	Median Intensity Plasma [Log10]	Ratio Platelets / Plasma
Actin, cytoplasmic 1	ACTB	P60709	P60709	8.71	1.87	69	5.31	2511.48
Integrin alpha-IIb	ITGA2B	P08514	P08514	8.16	0.44	58	4.78	2427.05
Ras-related protein Rap-1b	RAP1B	P61224	P61224	8.09	7.07	7	4.56	3347.8
Tubulin alpha-1C chain	TUBA1C	Q9BQE3	Q9BQE3	8.06	3.15	16	4.43	4220.73
Tropomyosin alpha-4 chain	TPM4	P67936	P67936	7.98	12.57	18	4.64	2142.16
Talin-1	TLN1	Q9Y490	Q9Y490	7.94	1.81	200	4.67	1867.76
14-3-3 protein zeta/delta	YWHAZ	P63104	P63104	7.94	6.49	25	4.86	1186.2
Isoform 2 of Platelet glycoprotein Ib beta chain	GP1BB	P13224-2	P13224-2	7.93	2.85	5	4.65	1910.32
Beta-actin-like protein 2	ACTBL2	Q562R1	Q562R1	7.93	16.03	8
Isoform 2 of Filamin-A	FLNA	P21333-2	P21333-2	7.93	0.98	198	4.64	1919.71
Integrin beta-3	ITGB3	P05106	P05106	7.88	4.62	34	4.56	2115.7
LIM and senescent cell antigen-like-containing domain protein 1	LIMS1	P48059	P48059	7.83	3.74	19	4	6714.57
Ras-related protein Rab-8A	RAB8A	P61006	P61006	7.82	5.21	14	4.66	1447.01
Platelet factor 4	PF4	P02776	P02776	7.81	19.23	6	4.61	1588.48
Ras-related protein Rap-1A	RAP1A	P62834	P62834	7.8	5.06	18	4.64	1459.97
Fermitin family homolog 3	FERMT3	Q86UX7;Q86UX7-2	Q86UX7	7.8	5.41	55	4.49	2033.41
Profilin-1	PFN1	P07737	P07737	7.8	4.42	17	4.77	1056.44
Tubulin beta chain	TUBB	P07437	P07437	7.79	3.81	44	4.39	2506.35
Isoform Smooth muscle of Myosin light polypeptide 6	MYL6	P60660-2	P60660-2	7.73	2.61	18	4.3	2640.17
Isoform 2 of Tubulin alpha-4A chain	TUBA4A	P68366-2	P68366-2	7.72	4.5	48	4.34	2394.03
Myosin-9	MYH9	P35579	P35579	7.69	2.25	188	4.4	1932
Histone H4	H4C1	P62805	P62805	7.69	8.02	11	4.67	1024.73
Tubulin beta-1 chain	TUBB1	Q9H4B7	Q9H4B7	7.59	6	48	3.95	4343.48
Filamin-C	FLNC	Q14315;Q14315-2	Q14315	7.55	13.74	2	3.99	3447.44
Isoform 3 of Beta-parvin	PARVB	Q9HBI1-3	Q9HBI1-3	7.55	5.74	32	4.19	2303.36
Pyruvate kinase PKM	PKM	P14618	P14618	7.53	2.91	59	4.26	1855.03
WD repeat-containing protein 1	WDR1	O75083	O75083	7.51	2.2	28	4.08	2680.4
Myosin regulatory light polypeptide 9	MYL9	P24844	P24844	7.49	9.15	17	4.17	2103.85
Isoform 3 of Alpha-actinin-1	ACTN1	P12814-3	P12814-3	7.49	3.98	96	4.31	1500.94
Vinculin	VCL	P18206;P18206-2	P18206	7.45	3.32	83	4.36	1223.65
Criteria
Higest abundant proteins
CV<20%
Difference of Platelet / plasma >1000-fold
≥2 peptides

## Sheet: SAX, Erythrocytes
Protein name	Gene name	Protein IDs	Majority protein ID	Median Intensity Erythrocytes [Log10]	Coefficient of Variation [%] Erythrocytes	Number of Identified Precursors	Median Intensity Plasma [Log10]	Ratio Erythrocytes / Plasma
Hemoglobin subunit beta	HBB	P68871	P68871	10.06	37	36	6.04	10443.1
Hemoglobin subunit alpha	HBA1	P69905	P69905	9.87	36.26	21	5.98	7739.48
Band 3 anion transport protein	SLC4A1	P02730	P02730	9.84	37.76	60	5.21	43152
Isoform Er5 of Ankyrin-1	ANK1	P16157-3	P16157-3	9.18	35.91	169	4.36	65402.4
Isoform 2 of Spectrin beta chain, erythrocytic	SPTB	P11277-2	P11277-2	9.13	35.78	244	4.4	54136
Spectrin alpha chain, erythrocytic 1	SPTA1	P02549	P02549	9.07	36.3	253	4.34	53955.1
Transitional endoplasmic reticulum ATPase	VCP	P55072	P55072	8.85	36.36	90	4.41	28069.3
Protein 4.1	EPB41	P11171	P11171	8.7	36.99	70	4.09	40133.7
Glycophorin-A	GYPA	P02724;P02724-2;P02724-3	P02724	8.66	34.8	6	4.12	34492.8
26S proteasome regulatory subunit 7	PSMC2	P35998	P35998	8.57	37.85	48	4.02	35651.1
Proteasome subunit beta type-1	PSMB1	P20618	P20618	8.5	36.59	15	5.13	2333.48
Calmodulin-1	CALM1;CALM2;CALM3	P0DP23;P0DP24;P0DP25	P0DP23	8.48	37.62	13	5.01	2966.73
26S proteasome regulatory subunit 6B	PSMC4	P43686	P43686	8.32	37	32	3.44	76770.3
Proteasome subunit beta type-3	PSMB3	P49720	P49720	8.28	36.07	15	5.02	1797.14
Microtubule-associated protein RP/EB family member 1	MAPRE1	Q15691	Q15691	8.13	37.14	18	4.3	6558.37
Nucleosome assembly protein 1-like 4	NAP1L4	Q99733;Q99733-2	Q99733	8.08	37.9	19	4.05	10761.7
Eukaryotic translation initiation factor 5	EIF5	P55010	P55010	7.99	37.41	25	3.99	9888.65
Isoform 8 of Tropomyosin alpha-1 chain	TPM1	P09493-8	P09493-8	7.95	37.92	8	4.18	5913.68
Proteasome subunit beta type-5	PSMB5	P28074	P28074	7.94	36.79	20	4.41	3411.03
Glycophorin-C	GYPC	P04921;P04921-2;P04921-3	P04921	7.87	36.43	3
COP9 signalosome complex subunit 3	COPS3	Q9UNS2	Q9UNS2	7.8	37.89	33
Erythroid membrane-associated protein	ERMAP	Q96PL5	Q96PL5	7.8	37.47	18
Methylosome protein 50	WDR77	Q9BQA1	Q9BQA1	7.79	37.7	14	3.33	28766.4
Eukaryotic translation initiation factor 3 subunit J	EIF3J	O75822	O75822	7.78	33.13	20	4.67	1265.6
Peroxiredoxin-6	PRDX6	P30041	P30041	7.77	37.7	16	4.58	1552.67
Tropomodulin-1	TMOD1	P28289	P28289	7.64	37.25	34	3.39	17767
Eukaryotic translation initiation factor 2 subunit 2	EIF2S2	P20042	P20042	7.63	36.66	18
WD repeat-containing protein 91	WDR91	A4D1P6	A4D1P6	7.6	37.85	36
Nucleoside diphosphate kinase A	NME1	P15531;P15531-2	P15531	7.57	37.16	12	4.39	1538.62
Isoform 6 of Calpastatin	CAST	P20810-6	P20810-6	7.57	37.88	24	4.25	2057.75
Criteria
Higest abundant proteins
CV<38%
Difference of Platelet / plasma >1000-fold
≥2 peptides

## Sheet: SAX, PBMCs
Protein name	Gene name	Protein IDs	Majority protein ID	Median Intensity PBMC [Log10]	Coefficient of Variation [%] PBMC	Number of Identified Precursors	Median Intensity Plasma [Log10]	Ratio PBMC / Plasma
Actin, cytoplasmic 1	ACTB	P60709	P60709	8.88	9.18	64	5.5	2400.44
14-3-3 protein zeta/delta	YWHAZ	P63104	P63104	8.26	12.07	26	5.21	1109
Myosin-9	MYH9	P35579	P35579	8.22	7.92	216	4.47	5557.57
Tropomyosin alpha-4 chain	TPM4	P67936	P67936	8.21	7.59	19	4.65	3655.31
Isoform Smooth muscle of Myosin light polypeptide 6	MYL6	P60660-2	P60660-2	8.2	11.82	19	4.24	9141.4
Integrin alpha-IIb	ITGA2B	P08514	P08514	8.19	6.03	59	4.89	2005.35
Tubulin beta chain	TUBB	P07437	P07437	7.93	8.85	45	4.5	2653.69
Integrin beta-3	ITGB3	P05106	P05106	7.92	9.73	32	4.67	1771.82
Tubulin alpha-1C chain	TUBA1C	Q9BQE3	Q9BQE3	7.91	5.73	12	4.71	1602.44
Heat shock protein HSP 90-beta	HSP90AB1	P08238	P08238	7.89	11.23	34	4.88	1024.88
Beta-actin-like protein 2	ACTBL2	Q562R1	Q562R1	7.88	14.12	8	4.53	2236.67
Isoform 2 of Platelet glycoprotein Ib beta chain	GP1BB	P13224-2	P13224-2	7.86	12.5	5	4.68	1525.11
Vimentin	VIM	P08670	P08670	7.86	11.23	41	4.38	2999.99
Isoform 2 of Tubulin alpha-4A chain	TUBA4A	P68366-2	P68366-2	7.76	3.98	42	4.43	2161.02
Myosin regulatory light polypeptide 9	MYL9	P24844	P24844	7.75	8.62	17	4.07	4776.74
Calmodulin-1	CALM1;CALM2;CALM3	P0DP23;P0DP24;P0DP25	P0DP23	7.74	15.92	14	4.73	1032.64
Ras-related protein Rap-1b	RAP1B	P61224	P61224	7.74	8.71	6	4.69	1127.47
Myosin regulatory light chain 12A	MYL12A	P19105	P19105	7.73	4.92	6	3.9	6864.05
Isoform 2 of Filamin-A	FLNA	P21333-2	P21333-2	7.73	9.27	172	4.67	1152.98
LIM and senescent cell antigen-like-containing domain protein 1	LIMS1	P48059	P48059	7.66	6.82	19	4.12	3476.37
Ras-related protein Rab-8A	RAB8A	P61006	P61006	7.62	13.62	12	4.6	1044.55
ADP/ATP translocase 2	SLC25A5	P05141	P05141	7.6	14.18	18	3.95	4463.26
Activated RNA polymerase II transcriptional coactivator p15	SUB1	P53999	P53999	7.58	4.82	10
Tubulin beta-1 chain	TUBB1	Q9H4B7	Q9H4B7	7.58	7.7	42	4.01	3732.2
Pyruvate kinase PKM	PKM	P14618	P14618	7.55	5.88	60	4.48	1170.08
Isoform 2 of Tropomyosin alpha-3 chain	TPM3	P06753-2	P06753-2	7.53	5.67	10	4.22	2057.12
High mobility group protein B1	HMGB1	P09429	P09429	7.52	8.71	16
GTP-binding nuclear protein Ran	RAN	P62826	P62826	7.51	14.14	12	4.33	1495.12
Voltage-dependent anion-selective channel protein 3	VDAC3	Q9Y277	Q9Y277	7.5	14.27	22	3.81	4899.82
60S acidic ribosomal protein P2	RPLP2	P05387	P05387	7.49	14.6	6	4.27	1656.45
Criteria
Higest abundant proteins
CV<20%
Difference of Platelet / plasma >1000-fold
≥2 peptides

## Sheet: Sera Sil 700, Platelets
Protein name	Gene name	Protein IDs	Majority protein ID	Median Intensity Platelets [Log10]	Coefficient of Variation [%] Platelets	Number of Identified Precursors	Median Intensity Plasma [Log10]	Ratio Platelets / Plasma
Actin, cytoplasmic 1	ACTB	P60709	P60709	8.6	7.64	62	5.32	1812.99
Integrin alpha-IIb	ITGA2B	P08514	P08514	8.08	3.54	53	4.61	2903.68
Talin-1	TLN1	Q9Y490	Q9Y490	8.05	8.26	205	4.58	2930.12
Ras-related protein Rap-1b	RAP1B	P61224	P61224	7.91	5.59	6	4.5	2556.57
Beta-actin-like protein 2	ACTBL2	Q562R1	Q562R1	7.91	19.43	7	3.79	11450.7
Myosin-9	MYH9	P35579	P35579	7.91	2.75	201	4.21	4986.94
14-3-3 protein zeta/delta	YWHAZ	P63104	P63104	7.9	11.11	24	4.54	2266.8
Tropomyosin alpha-4 chain	TPM4	P67936	P67936	7.88	7.84	18	4.6	1919.81
Isoform 3 of Alpha-actinin-1	ACTN1	P12814-3	P12814-3	7.87	5.93	109	4.33	3495.66
Isoform 2 of Filamin-A	FLNA	P21333-2	P21333-2	7.86	3.97	208	4.48	2397.08
Tubulin alpha-1C chain	TUBA1C	Q9BQE3	Q9BQE3	7.86	5.84	13	4.23	4265.23
Myosin regulatory light polypeptide 9	MYL9	P24844	P24844	7.82	4.03	17	4.12	4835.29
Fermitin family homolog 3	FERMT3	Q86UX7;Q86UX7-2	Q86UX7	7.81	11.4	54	4.51	1960.3
Integrin beta-3	ITGB3	P05106	P05106	7.77	3.55	31	4.47	2009.92
Isoform 2 of Platelet glycoprotein Ib beta chain	GP1BB	P13224-2	P13224-2	7.75	3.99	5	4.27	2959.59
Ras-related protein Rab-8A	RAB8A	P61006	P61006	7.7	7.18	12	4.52	1521.57
Tubulin beta chain	TUBB	P07437	P07437	7.69	8.09	41	3.99	5003.47
LIM and senescent cell antigen-like-containing domain protein 1	LIMS1	P48059	P48059	7.68	7.93	18	3.94	5382.46
Profilin-1	PFN1	P07737	P07737	7.61	19.21	16	4.51	1278.24
Myosin regulatory light chain 12A	MYL12A	P19105	P19105	7.6	8.54	7	3.86	5533.03
Ras-related protein Rab-15	RAB15	P59190	P59190	7.6	7.14	2	4.45	1418.12
WD repeat-containing protein 1	WDR1	O75083	O75083	7.56	8.84	26	4.07	3087.69
Vinculin	VCL	P18206;P18206-2	P18206	7.56	10.11	92	4.35	1630.65
Isoform 2 of Tubulin alpha-4A chain	TUBA4A	P68366-2	P68366-2	7.51	7.53	44	4.11	2486.03
Tubulin beta-1 chain	TUBB1	Q9H4B7	Q9H4B7	7.5	7.93	43	4	2791.02
Isoform 3 of Beta-parvin	PARVB	Q9HBI1-3	Q9HBI1-3	7.49	3.02	32	4.07	2645.4
Thymosin beta-4	TMSB4X	P62328	P62328	7.42	19.69	7
Histone H4	H4C1	P62805	P62805	7.4	5.32	9	4.37	1053.66
Zyxin	ZYX	Q15942	Q15942	7.35	6.66	35	4	2242.77
Isoform 8 of Tropomyosin alpha-1 chain	TPM1	P09493-8	P09493-8	7.28	5.8	10	3.88	2413.2
Criteria
Higest abundant proteins
CV<20%
Difference of Platelet / plasma >1000-fold
≥2 peptides

[truncated: 6 more sheets: Sera Sil 700, Erythrocytes, Sera Sil 700, PBMCs, Non-magnetic, Platelets, Non-magnetic, Erythrocytes, Non-magnetic, PBMCs, Legend]
