# Supplementary material for: Pre-analytical drivers of bias in bead-enriched plasma proteomics
Source: EMBO Mol Med. 2025 Sep 12;17(11):3174–96. doi: 10.1038/s44321-025-00309-0 (PMC12603263; doi:10.1038/s44321-025-00309-0)
Supplement: Supplementary file 8 — Dataset EV5 [file 44321_2025_309_MOESM8_ESM.xlsx]

## Sheet: Dataset EV5
Sample	Proband	Anti-coagulant	Gel	Centrifugation	Leukozyten			Erythrozyten		Hämoglobin		Hämatokrit		MCV		MCH		MCHC		Thrombozyten			Normoblasten (maschinell)			PDW		MPV
					[G/l]			[T/l]		[g/dl]		[l/l]		[fl]		[pg]		[g/dl]		[G/l]			[/100 Leu]			[fl]		[fl]
					EDTA			EDTA		EDTA		EDTA		EDTA		EDTA		EDTA		EDTA			EDTA			EDTA		EDTA
		EDTA			Bestdat	Z	Wert	Bestdat	Wert	Bestdat	Wert	Bestdat	Wert	Bestdat	Wert	Bestdat	Wert	Bestdat	Wert	Bestdat	Z	Wert	Bestdat	Z	Wert	Bestdat	Wert	Bestdat	Wert
Prob10_EDTAGel_Z1	Prob10	EDTA	Yes	500g x 7 min	16.12.2024 15:43:25		nicht messbar	16.12.2024 15:43:25	0.1			16.12.2024 15:43:25	0.004	16.12.2024 15:43:25	40					16.12.2024 15:43:25		560	16.12.2024 15:43:25	<	0.1	16.12.2024 15:43:25	17	16.12.2024 15:43:25	13.4
Prob10_EDTAGel_Z2	Prob10	EDTA	Yes	1000g x 7 min	16.12.2024 15:43:17		0.04	16.12.2024 15:43:17	0.06			16.12.2024 15:43:17	0.002	16.12.2024 15:43:17	33.3					16.12.2024 15:43:17		443	16.12.2024 15:43:17	<	0.1	16.12.2024 15:43:17	16	16.12.2024 15:43:17	13
Prob10_EDTAGel_Z3	Prob10	EDTA	Yes	3000g x 7 min	16.12.2024 15:43:12		0	16.12.2024 15:43:12	0											16.12.2024 15:43:12		68	16.12.2024 15:43:12	<	0.1	16.12.2024 15:43:12	11	16.12.2024 15:43:12	10.7
Prob10_EDTAGel_Z4	Prob10	EDTA	Yes	3000g x 30 min	16.12.2024 15:42:56		0	16.12.2024 15:42:56	0											16.12.2024 15:42:56		0	16.12.2024 15:42:56	<	0.1
Prob10_EDTA_Z1	Prob10	EDTA	No	500g x 7 min	16.12.2024 15:43:04		0.01	16.12.2024 15:43:04	0.02			16.12.2024 15:43:04	0.001	16.12.2024 15:43:04	50					16.12.2024 15:43:04		280	16.12.2024 15:43:04	<	0.1	16.12.2024 15:43:04	13	16.12.2024 15:43:04	11.3
Prob10_EDTA_Z2	Prob10	EDTA	No	1000g x 7 min	16.12.2024 15:43:13		0	16.12.2024 15:43:13	0.01											16.12.2024 15:43:13		110	16.12.2024 15:43:13	<	0.1	16.12.2024 15:43:13	10	16.12.2024 15:43:13	10.1
Prob10_EDTA_Z3	Prob10	EDTA	No	3000g x 7 min	16.12.2024 15:43:22		0	16.12.2024 15:43:22	0											16.12.2024 15:43:22		18	16.12.2024 15:43:22	<	0.1	16.12.2024 15:43:22	8	16.12.2024 15:43:22	9.1
Prob10_EDTA_Z4	Prob10	EDTA	No	3000g x 30 min	16.12.2024 15:43:30		0	16.12.2024 15:43:30	0											16.12.2024 15:43:30		0	16.12.2024 15:43:30	<	0.1
Prob11_EDTAGel_Z1	Prob11	EDTA	Yes	500g x 7 min	16.12.2024 15:44:48		0.41	16.12.2024 15:44:48	0.03			16.12.2024 15:44:48	0.001	16.12.2024 15:44:48	33.3					16.12.2024 15:44:48		399	16.12.2024 15:44:48	<	0.1	16.12.2024 15:44:48	12	16.12.2024 15:44:48	11.2
Prob11_EDTAGel_Z2	Prob11	EDTA	Yes	1000g x 7 min	16.12.2024 15:44:40		0.01	16.12.2024 15:44:40	0.02			16.12.2024 15:44:40	0.001	16.12.2024 15:44:40	50					16.12.2024 15:44:40		319	16.12.2024 15:44:40	<	0.1	16.12.2024 15:44:40	12	16.12.2024 15:44:40	10.8
Prob11_EDTAGel_Z3	Prob11	EDTA	Yes	3000g x 7 min	16.12.2024 15:44:27		0	16.12.2024 15:44:27	0											16.12.2024 15:44:27		62	16.12.2024 15:44:27	<	0.1	16.12.2024 15:44:27	10	16.12.2024 15:44:27	9.4
Prob11_EDTAGel_Z4	Prob11	EDTA	Yes	3000g x 30 min	16.12.2024 15:43:34		0	16.12.2024 15:43:34	0											16.12.2024 15:43:34		1	16.12.2024 15:43:34	<	0.1
Prob11_EDTA_Z1	Prob11	EDTA	No	500g x 7 min	16.12.2024 15:44:23		0.01	16.12.2024 15:44:23	0.02			16.12.2024 15:44:23	0.001	16.12.2024 15:44:23	50					16.12.2024 15:44:23		283	16.12.2024 15:44:23	<	0.1	16.12.2024 15:44:23	12	16.12.2024 15:44:23	10.6
Prob11_EDTA_Z2	Prob11	EDTA	No	1000g x 7 min	16.12.2024 15:44:36		0	16.12.2024 15:44:36	0.01			16.12.2024 15:44:36	0.001	16.12.2024 15:44:36	100					16.12.2024 15:44:36		199	16.12.2024 15:44:36	<	0.1	16.12.2024 15:44:36	11	16.12.2024 15:44:36	10.4
Prob11_EDTA_Z3	Prob11	EDTA	No	3000g x 7 min	16.12.2024 15:44:40		0	16.12.2024 15:44:40	0											16.12.2024 15:44:40		23	16.12.2024 15:44:40	<	0.1	16.12.2024 15:44:40	8	16.12.2024 15:44:40	8.4
Prob11_EDTA_Z4	Prob11	EDTA	No	3000g x 30 min	16.12.2024 15:44:49		0	16.12.2024 15:44:49	0	16.12.2024 15:44:49	0.1									16.12.2024 15:44:49		0	16.12.2024 15:44:49	<	0.1
Prob1_EDTAGel_Z1	Prob1	EDTA	Yes	500g x 7 min	28.11.2024 16:25:27		0.55	28.11.2024 16:25:27	0.04			28.11.2024 16:25:27	0.001	28.11.2024 16:25:27	25					28.11.2024 16:25:27		457	28.11.2024 16:25:27	<	0.1	28.11.2024 16:25:27	12	28.11.2024 16:25:27	11.2
Prob1_EDTAGel_Z2	Prob1	EDTA	Yes	1000g x 7 min	28.11.2024 16:25:14		0.08	28.11.2024 16:25:14	0.01											28.11.2024 16:25:14		318	28.11.2024 16:25:14	<	0.1	28.11.2024 16:25:14	11	28.11.2024 16:25:14	10.5
Prob1_EDTAGel_Z3	Prob1	EDTA	Yes	3000g x 7 min	28.11.2024 16:25:06		0	28.11.2024 16:25:06	0											28.11.2024 16:25:06		19	28.11.2024 16:25:06	<	0.1	28.11.2024 16:25:06	8	28.11.2024 16:25:06	8.3
Prob1_EDTAGel_Z4	Prob1	EDTA	Yes	3000g x 30 min	28.11.2024 16:25:02		0	28.11.2024 16:25:02	0											28.11.2024 16:25:02		0	28.11.2024 16:25:02	<	0.1
Prob1_EDTA_Z1	Prob1	EDTA	No	500g x 7 min	28.11.2024 16:25:40		0.02	28.11.2024 16:25:40	0											28.11.2024 16:25:40		200	28.11.2024 16:25:40	<	0.1	28.11.2024 16:25:40	9	28.11.2024 16:25:40	9.4
Prob1_EDTA_Z2	Prob1	EDTA	No	1000g x 7 min	28.11.2024 16:25:40		0	28.11.2024 16:25:40	0											28.11.2024 16:25:40		107	28.11.2024 16:25:40	<	0.1	28.11.2024 16:25:40	9	28.11.2024 16:25:40	9
Prob1_EDTA_Z3	Prob1	EDTA	No	3000g x 7 min	28.11.2024 16:25:32		0	28.11.2024 16:25:32	0											28.11.2024 16:25:32		1	28.11.2024 16:25:32	<	0.1
Prob1_EDTA_Z4	Prob1	EDTA	No	3000g x 30 min	28.11.2024 16:25:32		0	28.11.2024 16:25:32	0											28.11.2024 16:25:32		0	28.11.2024 16:25:32	<	0.1
Prob2_EDTAGel_Z1	Prob2	EDTA	Yes	500g x 7 min	28.11.2024 16:25:11		0.55	28.11.2024 16:25:11	0.03			28.11.2024 16:25:11	0.001	28.11.2024 16:25:11	33.3					28.11.2024 16:25:11		627	28.11.2024 16:25:11	<	0.1	28.11.2024 16:25:11	12	28.11.2024 16:25:11	10.9
Prob2_EDTAGel_Z2	Prob2	EDTA	Yes	1000g x 7 min	28.11.2024 16:25:14		0.09	28.11.2024 16:25:14	0.01											28.11.2024 16:25:14		425	28.11.2024 16:25:14	<	0.1	28.11.2024 16:25:14	11	28.11.2024 16:25:14	10.2
Prob2_EDTAGel_Z3	Prob2	EDTA	Yes	3000g x 7 min	28.11.2024 16:25:02		0	28.11.2024 16:25:02	0											28.11.2024 16:25:02		25	28.11.2024 16:25:02	<	0.1	28.11.2024 16:25:02	8	28.11.2024 16:25:02	8.4
Prob2_EDTAGel_Z4	Prob2	EDTA	Yes	3000g x 30 min	28.11.2024 16:24:57		0	28.11.2024 16:24:57	0											28.11.2024 16:24:57		1	28.11.2024 16:24:57	<	0.1
Prob2_EDTA_Z1	Prob2	EDTA	No	500g x 7 min	28.11.2024 16:25:35		0.03	28.11.2024 16:25:35	0.01			28.11.2024 16:25:35	0.001	28.11.2024 16:25:35	100					28.11.2024 16:25:35		379	28.11.2024 16:25:35	<	0.1	28.11.2024 16:25:35	10	28.11.2024 16:25:35	10
Prob2_EDTA_Z2	Prob2	EDTA	No	1000g x 7 min	28.11.2024 16:25:23		0	28.11.2024 16:25:23	0											28.11.2024 16:25:23		135	28.11.2024 16:25:23	<	0.1	28.11.2024 16:25:23	8	28.11.2024 16:25:23	8.9
Prob2_EDTA_Z3	Prob2	EDTA	No	3000g x 7 min	28.11.2024 16:25:20		0	28.11.2024 16:25:20	0											28.11.2024 16:25:20		3	28.11.2024 16:25:20	<	0.1
Prob2_EDTA_Z4	Prob2	EDTA	No	3000g x 30 min	28.11.2024 16:25:19		0	28.11.2024 16:25:19	0											28.11.2024 16:25:19		0	28.11.2024 16:25:19	<	0.1
Prob3_EDTAGel_Z1	Prob3	EDTA	Yes	500g x 7 min	02.12.2024 16:13:15		1.53	02.12.2024 16:13:15	0.05			02.12.2024 16:13:15	0.002	02.12.2024 16:13:15	40					02.12.2024 16:13:15		449	02.12.2024 16:13:15	<	0.1	02.12.2024 16:13:15	15	02.12.2024 16:13:15	12.4
Prob3_EDTAGel_Z2	Prob3	EDTA	Yes	1000g x 7 min	02.12.2024 16:13:19		0.31	02.12.2024 16:13:19	0.02			02.12.2024 16:13:19	0.001	02.12.2024 16:13:19	50					02.12.2024 16:13:19		328	02.12.2024 16:13:19	<	0.1	02.12.2024 16:13:19	13	02.12.2024 16:13:19	11.7
Prob3_EDTAGel_Z3	Prob3	EDTA	Yes	3000g x 7 min	02.12.2024 16:13:27		0	02.12.2024 16:13:27	0											02.12.2024 16:13:27		41	02.12.2024 16:13:27	<	0.1	02.12.2024 16:13:27	10	02.12.2024 16:13:27	9.7
Prob3_EDTAGel_Z4	Prob3	EDTA	Yes	3000g x 30 min	02.12.2024 16:13:32		0	02.12.2024 16:13:32	0											02.12.2024 16:13:32		0	02.12.2024 16:13:32	<	0.1
Prob3_EDTA_Z1	Prob3	EDTA	No	500g x 7 min	02.12.2024 16:13:15		0.07	02.12.2024 16:13:15	0.01			02.12.2024 16:13:15	0.001	02.12.2024 16:13:15	100					02.12.2024 16:13:15		236	02.12.2024 16:13:15	<	0.1	02.12.2024 16:13:15	11	02.12.2024 16:13:15	10.8
Prob3_EDTA_Z2	Prob3	EDTA	No	1000g x 7 min	02.12.2024 16:13:24		0	02.12.2024 16:13:24	0											02.12.2024 16:13:24		66	02.12.2024 16:13:24	<	0.1	02.12.2024 16:13:24	9	02.12.2024 16:13:24	9.3
Prob3_EDTA_Z3	Prob3	EDTA	No	3000g x 7 min	02.12.2024 16:13:32		0	02.12.2024 16:13:32	0											02.12.2024 16:13:32		2
Prob3_EDTA_Z4	Prob3	EDTA	No	3000g x 30 min	02.12.2024 16:13:36		0	02.12.2024 16:13:36	0											02.12.2024 16:13:36		0	02.12.2024 16:13:36	<	0.1
Prob4_EDTAGel_Z1	Prob4	EDTA	Yes	500g x 7 min	02.12.2024 16:12:49		0.73	02.12.2024 16:12:49	0.03	02.12.2024 16:12:49	0.1	02.12.2024 16:12:49	0.002	02.12.2024 16:12:49	66.7	02.12.2024 16:12:49	33.3	02.12.2024 16:12:49	50	02.12.2024 16:12:49		572	02.12.2024 16:12:49	<	0.1	02.12.2024 16:12:49	10	02.12.2024 16:12:49	10.2
Prob4_EDTAGel_Z2	Prob4	EDTA	Yes	1000g x 7 min	02.12.2024 16:12:54		0.07	02.12.2024 16:12:54	0.02			02.12.2024 16:12:54	0.001	02.12.2024 16:12:54	50					02.12.2024 16:12:54		457	02.12.2024 16:12:54	<	0.1	02.12.2024 16:12:54	10	02.12.2024 16:12:54	9.9
Prob4_EDTAGel_Z3	Prob4	EDTA	Yes	3000g x 7 min	02.12.2024 16:13:02		0	02.12.2024 16:13:02	0											02.12.2024 16:13:02		101	02.12.2024 16:13:02	<	0.1	02.12.2024 16:13:02	8	02.12.2024 16:13:02	8.6
Prob4_EDTAGel_Z4	Prob4	EDTA	Yes	3000g x 30 min	02.12.2024 16:13:07		0	02.12.2024 16:13:07	0											02.12.2024 16:13:07		1	02.12.2024 16:13:07	<	0.1
Prob4_EDTA_Z1	Prob4	EDTA	No	500g x 7 min	02.12.2024 16:12:54		0	02.12.2024 16:12:54	0											02.12.2024 16:12:54		267	02.12.2024 16:12:54	<	0.1	02.12.2024 16:12:54	8	02.12.2024 16:12:54	8.8
Prob4_EDTA_Z2	Prob4	EDTA	No	1000g x 7 min	02.12.2024 16:12:58		0	02.12.2024 16:12:58	0											02.12.2024 16:12:58		144	02.12.2024 16:12:58	<	0.1	02.12.2024 16:12:58	7	02.12.2024 16:12:58	8.2
Prob4_EDTA_Z3	Prob4	EDTA	No	3000g x 7 min	02.12.2024 16:13:06		0	02.12.2024 16:13:06	0											02.12.2024 16:13:06		3	02.12.2024 16:13:06	<	0.1
Prob4_EDTA_Z4	Prob4	EDTA	No	3000g x 30 min	02.12.2024 16:13:10		0	02.12.2024 16:13:10	0											02.12.2024 16:13:10		0	02.12.2024 16:13:10	<	0.1
Prob5_EDTAGel_Z1	Prob5	EDTA	Yes	500g x 7 min	04.12.2024 17:08:21		0.12	04.12.2024 17:08:21	0.08			04.12.2024 17:08:21	0.003	04.12.2024 17:08:21	37.5					04.12.2024 17:08:21		875	04.12.2024 17:08:21	<	0.1	04.12.2024 17:08:21	14	04.12.2024 17:08:21	11.9
Prob5_EDTAGel_Z2	Prob5	EDTA	Yes	1000g x 7 min	04.12.2024 17:08:17		0.01	04.12.2024 17:08:17	0.03			04.12.2024 17:08:17	0.001	04.12.2024 17:08:17	33.3					04.12.2024 17:08:17		600	04.12.2024 17:08:17	<	0.1	04.12.2024 17:08:17	12	04.12.2024 17:08:17	11
Prob5_EDTAGel_Z3	Prob5	EDTA	Yes	3000g x 7 min	04.12.2024 17:08:12		0	04.12.2024 17:08:12	0											04.12.2024 17:08:12		63	04.12.2024 17:08:12	<	0.1	04.12.2024 17:08:12	8	04.12.2024 17:08:12	8.8
Prob5_EDTAGel_Z4	Prob5	EDTA	Yes	3000g x 30 min	04.12.2024 17:08:12		0	04.12.2024 17:08:12	0											04.12.2024 17:08:12		0	04.12.2024 17:08:12	<	0.1
Prob5_EDTA_Z1	Prob5	EDTA	No	500g x 7 min	04.12.2024 17:08:03		0	04.12.2024 17:08:03	0.01			04.12.2024 17:08:03	0.001	04.12.2024 17:08:03	100					04.12.2024 17:08:03		444	04.12.2024 17:08:03	<	0.1	04.12.2024 17:08:03	10	04.12.2024 17:08:03	10
Prob5_EDTA_Z2	Prob5	EDTA	No	1000g x 7 min	04.12.2024 17:08:08		0	04.12.2024 17:08:08	0.01			04.12.2024 17:08:08	0.001	04.12.2024 17:08:08	100					04.12.2024 17:08:08		236	04.12.2024 17:08:08	<	0.1	04.12.2024 17:08:08	10	04.12.2024 17:08:08	9.6
Prob5_EDTA_Z3	Prob5	EDTA	No	3000g x 7 min	04.12.2024 17:07:27		0	04.12.2024 17:07:27	0											04.12.2024 17:07:27		11	04.12.2024 17:07:27	<	0.1	04.12.2024 17:07:27	6	04.12.2024 17:07:27	7.7
Prob5_EDTA_Z4	Prob5	EDTA	No	3000g x 30 min	04.12.2024 17:07:19		0	04.12.2024 17:07:19	0											04.12.2024 17:07:19		0	04.12.2024 17:07:19	<	0.1
Prob6_EDTAGel_Z1	Prob6	EDTA	Yes	500g x 7 min	04.12.2024 17:08:46		0.72	04.12.2024 17:08:46	0.03			04.12.2024 17:08:46	0.001	04.12.2024 17:08:46	33.3					04.12.2024 17:08:46		610	04.12.2024 17:08:46	<	0.1	04.12.2024 17:08:46	11	04.12.2024 17:08:46	10.5
Prob6_EDTAGel_Z2	Prob6	EDTA	Yes	1000g x 7 min	04.12.2024 17:08:46		0.14	04.12.2024 17:08:46	0.01											04.12.2024 17:08:46		449	04.12.2024 17:08:46	<	0.1	04.12.2024 17:08:46	10	04.12.2024 17:08:46	10.2
Prob6_EDTAGel_Z3	Prob6	EDTA	Yes	3000g x 7 min	04.12.2024 16:16:54		k.Mat.	04.12.2024 16:17:03	k.Mat.	04.12.2024 16:17:11	k.Mat.	04.12.2024 16:17:18	k.Mat.	04.12.2024 16:17:26	k.Mat.	04.12.2024 16:17:34	k.Mat.	04.12.2024 16:17:41	k.Mat.	04.12.2024 16:17:47		k.Mat.	04.12.2024 16:16:40		k.Mat.
Prob6_EDTAGel_Z4	Prob6	EDTA	Yes	3000g x 30 min	04.12.2024 16:18:09		k.Mat.	04.12.2024 16:18:19	k.Mat.	04.12.2024 16:18:24	k.Mat.	04.12.2024 16:18:42	k.Mat.	04.12.2024 16:18:48	k.Mat.	04.12.2024 16:18:52	k.Mat.	04.12.2024 16:19:01	k.Mat.	04.12.2024 16:19:06		k.Mat.	04.12.2024 16:19:14		k.Mat.
Prob6_EDTA_Z1	Prob6	EDTA	No	500g x 7 min	04.12.2024 17:08:37		0.03	04.12.2024 17:08:37	0.02			04.12.2024 17:08:37	0.001	04.12.2024 17:08:37	50					04.12.2024 17:08:37		470	04.12.2024 17:08:37	<	0.1	04.12.2024 17:08:37	10	04.12.2024 17:08:37	10
Prob6_EDTA_Z2	Prob6	EDTA	No	1000g x 7 min	04.12.2024 17:08:34		0	04.12.2024 17:08:34	0.01			04.12.2024 17:08:34	0.001	04.12.2024 17:08:34	100					04.12.2024 17:08:34		179	04.12.2024 17:08:34	<	0.1	04.12.2024 17:08:34	8	04.12.2024 17:08:34	8.8
Prob6_EDTA_Z3	Prob6	EDTA	No	3000g x 7 min	04.12.2024 17:08:29		0	04.12.2024 17:08:29	0											04.12.2024 17:08:29		10				04.12.2024 17:08:29	6	04.12.2024 17:08:29	7.7
Prob6_EDTA_Z4	Prob6	EDTA	No	3000g x 30 min	04.12.2024 17:08:25		0	04.12.2024 17:08:25	0											04.12.2024 17:08:25		0
Prob7_EDTAGel_Z1	Prob7	EDTA	Yes	500g x 7 min	04.12.2024 17:09:32		0.15	04.12.2024 17:09:32	0.03			04.12.2024 17:09:32	0.001	04.12.2024 17:09:32	33.3					04.12.2024 17:09:32		563	04.12.2024 17:09:32	<	0.1	04.12.2024 17:09:32	12	04.12.2024 17:09:32	11.1
Prob7_EDTAGel_Z2	Prob7	EDTA	Yes	1000g x 7 min	04.12.2024 17:09:25		0.07	04.12.2024 17:09:25	0.01											04.12.2024 17:09:25		408	04.12.2024 17:09:25	<	0.1	04.12.2024 17:09:25	10	04.12.2024 17:09:25	9.9
Prob7_EDTAGel_Z3	Prob7	EDTA	Yes	3000g x 7 min	04.12.2024 17:09:29		0.1	04.12.2024 17:09:29	0											04.12.2024 17:09:29		47	04.12.2024 17:09:29	<	0.1	04.12.2024 17:09:29	8	04.12.2024 17:09:29	8.8
Prob7_EDTAGel_Z4	Prob7	EDTA	Yes	3000g x 30 min	04.12.2024 17:09:24		0	04.12.2024 17:09:24	0											04.12.2024 17:09:24		0
Prob7_EDTA_Z1	Prob7	EDTA	No	500g x 7 min	04.12.2024 17:09:20		0.01	04.12.2024 17:09:20	0.01			04.12.2024 17:09:20	0.001	04.12.2024 17:09:20	100					04.12.2024 17:09:20		398	04.12.2024 17:09:20	<	0.1	04.12.2024 17:09:20	11	04.12.2024 17:09:20	10.2
Prob7_EDTA_Z2	Prob7	EDTA	No	1000g x 7 min	04.12.2024 17:09:15		0	04.12.2024 17:09:15	0.01			04.12.2024 17:09:15	0.001	04.12.2024 17:09:15	100					04.12.2024 17:09:15		184	04.12.2024 17:09:15	<	0.1	04.12.2024 17:09:15	9	04.12.2024 17:09:15	9.1
Prob7_EDTA_Z3	Prob7	EDTA	No	3000g x 7 min	04.12.2024 17:09:08		0	04.12.2024 17:09:08	0											04.12.2024 17:09:08		0
Prob7_EDTA_Z4	Prob7	EDTA	No	3000g x 30 min	04.12.2024 17:09:00		0	04.12.2024 17:09:00	0											04.12.2024 17:09:00		0
Prob8_EDTAGel_Z1	Prob8	EDTA	Yes	500g x 7 min	10.12.2024 16:23:23		0.69	10.12.2024 16:23:23	0.08			10.12.2024 16:23:23	0.003	10.12.2024 16:23:23	37.5					10.12.2024 16:23:23		452	10.12.2024 16:23:23	<	0.1	10.12.2024 16:23:23	16	10.12.2024 16:23:23	13.1
Prob8_EDTAGel_Z2	Prob8	EDTA	Yes	1000g x 7 min	10.12.2024 16:23:20		0.04	10.12.2024 16:23:20	0.03			10.12.2024 16:23:20	0.001	10.12.2024 16:23:20	33.3					10.12.2024 16:23:20		295	10.12.2024 16:23:20	<	0.1	10.12.2024 16:23:20	15	10.12.2024 16:23:20	12.3
Prob8_EDTAGel_Z3	Prob8	EDTA	Yes	3000g x 7 min	10.12.2024 16:23:19		0	10.12.2024 16:23:19	0											10.12.2024 16:23:19		42	10.12.2024 16:23:19	<	0.1	10.12.2024 16:23:19	10	10.12.2024 16:23:19	9.8
Prob8_EDTAGel_Z4	Prob8	EDTA	Yes	3000g x 30 min	10.12.2024 16:23:14		0	10.12.2024 16:23:14	0											10.12.2024 16:23:14		0	10.12.2024 16:23:14	<	0.1
Prob8_EDTA_Z1	Prob8	EDTA	No	500g x 7 min	10.12.2024 16:23:32		0.01	10.12.2024 16:23:32	0.01			10.12.2024 16:23:32	0.001	10.12.2024 16:23:32	100					10.12.2024 16:23:32		134	10.12.2024 16:23:32	<	0.1	10.12.2024 16:23:32	10	10.12.2024 16:23:32	10.2
Prob8_EDTA_Z2	Prob8	EDTA	No	1000g x 7 min	10.12.2024 16:23:32		0	10.12.2024 16:23:32	0.01			10.12.2024 16:23:32	0.001	10.12.2024 16:23:32	100					10.12.2024 16:23:32		76	10.12.2024 16:23:32	<	0.1	10.12.2024 16:23:32	10	10.12.2024 16:23:32	10
Prob8_EDTA_Z3	Prob8	EDTA	No	3000g x 7 min	10.12.2024 16:23:27		0	10.12.2024 16:23:27	0			10.12.2024 16:23:27	0.001							10.12.2024 16:23:27		6	10.12.2024 16:23:27	<	0.1	10.12.2024 16:23:27	9	10.12.2024 16:23:27	8.5
Prob8_EDTA_Z4	Prob8	EDTA	No	3000g x 30 min	10.12.2024 16:23:23		0	10.12.2024 16:23:23	0											10.12.2024 16:23:23		0	10.12.2024 16:23:23	<	0.1
Prob9_EDTAGel_Z1	Prob9	EDTA	Yes	500g x 7 min	10.12.2024 16:23:41		1.27	10.12.2024 16:23:41	0.03			10.12.2024 16:23:41	0.001	10.12.2024 16:23:41	33.3					10.12.2024 16:23:41		695	10.12.2024 16:23:41	<	0.1	10.12.2024 16:23:41	11	10.12.2024 16:23:41	10.5
Prob9_EDTAGel_Z2	Prob9	EDTA	Yes	1000g x 7 min	10.12.2024 16:23:41		0.02	10.12.2024 16:23:41	0.02			10.12.2024 16:23:41	0.001	10.12.2024 16:23:41	50					10.12.2024 16:23:41		538	10.12.2024 16:23:41	<	0.1	10.12.2024 16:23:41	10	10.12.2024 16:23:41	10.1
Prob9_EDTAGel_Z3	Prob9	EDTA	Yes	3000g x 7 min	10.12.2024 16:23:36		0	10.12.2024 16:23:36	0											10.12.2024 16:23:36		112	10.12.2024 16:23:36	<	0.1	10.12.2024 16:23:36	8	10.12.2024 16:23:36	9
Prob9_EDTAGel_Z4	Prob9	EDTA	Yes	3000g x 30 min	10.12.2024 16:23:36		0	10.12.2024 16:23:36	0											10.12.2024 16:23:36		1	10.12.2024 16:23:36	<	0.1
Prob9_EDTA_Z1	Prob9	EDTA	No	500g x 7 min	10.12.2024 16:23:53		0	10.12.2024 16:23:53	0.01			10.12.2024 16:23:53	0.001	10.12.2024 16:23:53	100					10.12.2024 16:23:53		388	10.12.2024 16:23:53	<	0.1	10.12.2024 16:23:53	10	10.12.2024 16:23:53	9.8
Prob9_EDTA_Z2	Prob9	EDTA	No	1000g x 7 min	10.12.2024 16:23:50		0	10.12.2024 16:23:50	0											10.12.2024 16:23:50		174	10.12.2024 16:23:50	<	0.1	10.12.2024 16:23:50	8	10.12.2024 16:23:50	9
Prob9_EDTA_Z3	Prob9	EDTA	No	3000g x 7 min	10.12.2024 16:23:50		0	10.12.2024 16:23:50	0											10.12.2024 16:23:50		16	10.12.2024 16:23:50	<	0.1	10.12.2024 16:23:50	6	10.12.2024 16:23:50	7.9
Prob9_EDTA_Z4	Prob9	EDTA	No	3000g x 30 min	10.12.2024 16:23:45		0	10.12.2024 16:23:45	0											10.12.2024 16:23:45		0	10.12.2024 16:23:45	<	0.1

## Sheet: Legend
Dataset EV5 - Blood cell counts for plasma samples processed under different pre-analytical conditions
Complete blood count for plasma collected in different tube types (with/without gel, EDTA, Li-Heparin, serum), centrifugation speeds, and times, from multiple individuals.
